# Supplementary material for: Construction and comprehensive analysis of the competing endogenous RNA network in endometrial adenocarcinoma
Source: BMC Genom Data. 2022 Feb 6;23:10. doi: 10.1186/s12863-022-01028-y (PMC8818217; doi:10.1186/s12863-022-01028-y)
Supplement: Supplementary file 1 — Additional file 1. Up-mRNA. Up regulation of mRNA. [file 12863_2022_1028_MOESM1_ESM.xls]

## Sheet: 1
Up regulation of mRNA
mRNA	logFC	logCPM	PValue	FDR
RCC2	2.02816	8.32602	1.57e-51	8.27e-50
ASF1B	4.41158	5.61348	5.52e-48	2.5e-46
SKA3	4.19117	3.84341	1.46e-43	5.77e-42
ZWINT	4.00627	5.84854	2.12e-43	8.27e-42
HJURP	4.71398	4.53298	3.49e-43	1.34e-41
TROAP	4.99948	5.06099	6.24e-43	2.38e-41
SAPCD2	4.68713	5.60432	7.22e-43	2.75e-41
MYBL2	5.8999	6.64898	1.26e-42	4.76e-41
PRAME	5.42594	8.06156	1.29e-42	4.87e-41
KIF20A	4.42168	5.24156	3.32e-42	1.23e-40
TEDC2	4.00032	4.02378	4.13e-42	1.51e-40
CDC45	4.58044	4.15338	8.6e-42	3.09e-40
ORC6	3.78402	4.04157	1.34e-41	4.75e-40
TBC1D7	2.34646	4.94274	2.53e-41	8.9e-40
FAM110A	2.72623	5.03091	2.55e-41	8.95e-40
CDC6	3.88843	4.79577	2.94e-41	1.03e-39
MELK	4.71881	4.48811	8.24e-41	2.84e-39
KIF18B	4.69845	4.34914	2.08e-40	7.1e-39
UBE2C	5.20918	6.12264	2.45e-40	8.33e-39
CDC20	4.82427	6.39575	2.49e-40	8.46e-39
CCNB2	4.12322	5.25266	4.52e-40	1.51e-38
PKMYT1	4.74826	4.75971	4.64e-40	1.55e-38
CDC25C	4.51248	3.11017	8.65e-40	2.84e-38
EZH2	3.29947	4.83927	1.55e-39	5.04e-38
SPAG5	3.54273	5.40795	1.86e-39	6e-38
GTSE1	4.39177	4.37948	3.18e-39	1.02e-37
AURKB	4.75505	5.11295	3.32e-39	1.06e-37
TMEM132A	3.64711	8.12491	5.43e-39	1.73e-37
IQGAP3	4.51427	5.19688	1.17e-38	3.7e-37
CKS2	3.28582	5.66577	1.76e-38	5.55e-37
TK1	4.11439	6.54818	2.08e-38	6.52e-37
PCLAF	4.7389	5.25353	4.19e-38	1.3e-36
NCAPH	4.09864	4.3144	4.57e-38	1.42e-36
JPT1	3.14806	7.29445	5.01e-38	1.55e-36
TPX2	4.36424	6.21966	1.02e-37	3.12e-36
CENPA	4.60587	3.29882	1.76e-37	5.32e-36
ECE2	3.21374	4.45208	1.81e-37	5.45e-36
SKA1	4.23597	3.5273	2.19e-37	6.61e-36
UBE2T	3.63723	4.77247	3.82e-37	1.14e-35
TRAF4	2.28622	7.02834	2.37e-36	6.9e-35
MKI67	4.27272	6.80635	2.46e-36	7.15e-35
CEP55	4.33371	4.93236	3.58e-36	1.03e-34
BUB1	4.0527	4.91472	1.02e-35	2.89e-34
TACC3	3.44856	6.58009	1.42e-35	4e-34
KIFC1	4.04499	5.78098	2.63e-35	7.33e-34
CDCA8	3.87242	4.88276	3.01e-35	8.37e-34
ESPL1	4.20322	4.6496	3.79e-35	1.05e-33
POC1A	3.4336	4.49546	4.52e-35	1.25e-33
CDCA3	3.75862	4.63821	1.18e-34	3.2e-33
SHCBP1	3.59313	3.70003	1.19e-34	3.22e-33
PLK1	4.02308	5.51157	1.58e-34	4.26e-33
RRM2	4.60703	5.87546	2.02e-34	5.43e-33
CCNB1	3.41445	6.38307	2.32e-34	6.2e-33
UHRF1	4.63664	4.79048	2.7e-34	7.19e-33
NEK2	4.23294	4.61527	2.98e-34	7.94e-33
DPP3	2.00724	6.27544	5.73e-34	1.52e-32
SBK1	3.78645	6.28795	9.16e-34	2.38e-32
STIL	2.92586	4.14452	1.28e-33	3.32e-32
CENPF	4.06448	6.5743	1.82e-33	4.72e-32
FOXM1	4.34711	5.65114	1.36e-32	3.39e-31
CENPU	3.58113	4.41595	1.63e-32	4.05e-31
BIRC5	4.78726	5.96833	1.72e-32	4.27e-31
HMGB3	2.70443	6.80983	2.12e-32	5.24e-31
NUSAP1	3.68644	5.61019	2.49e-32	6.12e-31
SPC24	4.10238	4.93432	2.52e-32	6.19e-31
DLGAP5	4.42891	4.42938	5.64e-32	1.36e-30
POLQ	3.93304	3.2208	6.06e-32	1.46e-30
CDCA2	4.4236	3.54408	6.91e-32	1.67e-30
MTFR2	3.86349	2.47677	6.97e-32	1.68e-30
RPS6KA1	2.05702	6.72217	7.96e-32	1.91e-30
TOP2A	4.05549	6.89065	1.03e-31	2.48e-30
BUB1B	3.96862	4.62171	1.05e-31	2.51e-30
E2F2	4.15918	3.58839	1.12e-31	2.68e-30
EXO1	4.27365	3.54678	1.41e-31	3.34e-30
KIF4A	3.63996	4.70412	1.59e-31	3.75e-30
SGO1	4.23596	2.87282	2.2e-31	5.17e-30
RAD54L	3.80684	3.40711	3.24e-31	7.54e-30
PAFAH1B3	2.87828	6.68419	4.13e-31	9.58e-30
MCM10	4.64531	3.53439	4.74e-31	1.09e-29
KIF2C	3.94075	5.17787	5.66e-31	1.3e-29
CDT1	3.79411	5.29849	6.24e-31	1.42e-29
RNFT2	2.96342	3.87332	7.61e-31	1.73e-29
NCAPG	4.14817	4.24262	1.2e-30	2.7e-29
PBK	4.56379	4.31102	4.97e-30	1.08e-28
TFAP2A	5.90335	5.62627	5.3e-30	1.15e-28
PTTG1	4.18922	5.56187	5.4e-30	1.17e-28
GALE	2.35083	6.26388	6.17e-30	1.33e-28
DEPDC1B	4.21801	3.29054	9.15e-30	1.97e-28
MTFP1	3.11539	3.13239	9.19e-30	1.98e-28
KIF14	4.13188	3.40881	9.59e-30	2.06e-28
EME1	3.42669	2.47312	1.2e-29	2.57e-28
NME1	2.31488	6.60074	1.85e-29	3.95e-28
ERCC6L	3.6147	2.61232	2.54e-29	5.38e-28
TTK	3.9042	4.02579	2.68e-29	5.66e-28
SLC25A10	3.20545	5.79742	4.47e-29	9.4e-28
AURKA	3.48347	4.4186	6.04e-29	1.26e-27
BLM	2.93743	3.54146	6.26e-29	1.31e-27
PYCR1	3.1833	6.58001	8.31e-29	1.72e-27
NUP210	2.88155	7.20223	9.94e-29	2.05e-27
KNL1	3.89983	3.97685	1.06e-28	2.18e-27
LMNB1	3.02985	6.5427	1.1e-28	2.26e-27
SLC52A2	2.0996	6.72016	1.78e-28	3.62e-27
ABRACL	2.43052	5.99067	2.08e-28	4.22e-27
SPC25	3.75063	2.86589	2.53e-28	5.12e-27
NUF2	4.29766	3.83198	3.32e-28	6.71e-27
H2AFX	2.49296	6.93282	3.66e-28	7.38e-27
SDC1	4.11368	7.83363	3.76e-28	7.57e-27
CDCA5	3.77248	5.22632	3.81e-28	7.68e-27
KIF11	3.41106	5.26987	4.22e-28	8.47e-27
RAD51	3.25809	3.5367	4.87e-28	9.78e-27
CIT	2.72763	4.92237	1.38e-27	2.72e-26
ARHGAP11A	3.2044	4.44923	1.49e-27	2.93e-26
KPNA2	2.62066	7.18208	1.66e-27	3.27e-26
RTKN2	3.26063	3.58416	1.88e-27	3.68e-26
ARHGEF16	2.81367	5.28331	2.52e-27	4.88e-26
MNX1	6.91721	2.60385	4.73e-27	9.03e-26
CCNA2	3.40882	4.83994	6.29e-27	1.19e-25
CDK1	3.37667	5.65868	6.33e-27	1.2e-25
ORC1	3.50421	3.23875	7.61e-27	1.43e-25
PAQR4	2.89173	4.72632	7.69e-27	1.44e-25
FANCA	2.9088	4.21368	1.16e-26	2.16e-25
HAPLN1	5.58526	3.2593	1.17e-26	2.17e-25
KIF18A	3.33254	3.15436	1.97e-26	3.59e-25
RECQL4	3.36792	5.68092	2.45e-26	4.43e-25
DBNDD1	2.90638	5.99288	2.52e-26	4.56e-25
EFNA4	2.33123	4.98284	2.72e-26	4.91e-25
IDH2	2.44372	8.36637	2.88e-26	5.18e-25
CENPM	3.1515	4.86826	3.22e-26	5.78e-25
C17orf53	2.43752	3.15399	3.25e-26	5.81e-25
MEX3A	3.20032	6.62323	3.48e-26	6.2e-25
ASPM	4.1589	4.52786	5.22e-26	9.18e-25
PGD	2.15599	7.96943	7.63e-26	1.33e-24
PIMREG	3.94073	3.6285	7.93e-26	1.38e-24
OCIAD2	2.54348	7.05888	8.43e-26	1.47e-24
OTX1	6.01968	2.68447	9.1e-26	1.58e-24
CDC25A	3.20746	3.76322	1.14e-25	1.97e-24
NEIL3	3.89286	1.71871	1.26e-25	2.17e-24
ESCO2	4.07299	3.17397	1.36e-25	2.35e-24
TICRR	3.11786	3.69085	1.52e-25	2.61e-24
CKAP2L	3.84884	3.22977	1.71e-25	2.94e-24
TSTA3	2.16171	7.34874	2.41e-25	4.11e-24
FANCI	2.37084	5.33379	2.46e-25	4.21e-24
MND1	3.79734	2.83931	3.2e-25	5.43e-24
DDX39A	2.03674	6.99057	3.35e-25	5.69e-24
E2F7	4.06909	3.45367	4.3e-25	7.26e-24
GINS1	2.90286	4.52484	4.71e-25	7.92e-24
DIAPH3	3.73518	3.63556	4.88e-25	8.19e-24
FEN1	2.42277	5.83146	5.95e-25	9.95e-24
TMPRSS13	5.29357	5.32737	6.47e-25	1.08e-23
OIP5	3.39772	2.18904	6.66e-25	1.11e-23
DEPDC1	3.9087	3.50051	6.8e-25	1.13e-23
PRC1	2.78259	5.54033	7.78e-25	1.29e-23
ZNF695	4.18562	1.53494	1.19e-24	1.96e-23
FBXO16	2.35548	3.04814	1.22e-24	2.01e-23
CDKN3	3.37983	3.65542	2.36e-24	3.84e-23
CCDC167	2.2248	5.02168	2.58e-24	4.19e-23
GPT2	2.19801	6.83339	3.39e-24	5.48e-23
ANLN	3.55856	4.93469	3.41e-24	5.51e-23
AUNIP	3.27114	2.6339	3.56e-24	5.75e-23
SFN	5.99976	8.11075	3.92e-24	6.31e-23
DTL	3.06826	4.36515	4.55e-24	7.3e-23
PRSS8	3.67784	8.20541	4.78e-24	7.66e-23
KIF15	3.33561	3.89832	5.25e-24	8.39e-23
TTYH3	2.28088	7.65739	7.45e-24	1.18e-22
FBXL6	2.03114	5.36061	1.2e-23	1.87e-22
MYO10	2.07085	7.03618	1.84e-23	2.83e-22
SEL1L3	2.25913	7.29906	2.39e-23	3.65e-22
MAP2K6	3.37473	5.71379	5.92e-23	8.87e-22
DNMT3B	2.86969	4.07993	6.24e-23	9.33e-22
PLA2G3	5.26303	1.85269	8.82e-23	1.31e-21
FAM83D	3.68366	4.22244	8.85e-23	1.31e-21
ESRP2	2.51934	5.75668	9.32e-23	1.38e-21
WDR62	2.77803	4.28932	9.54e-23	1.41e-21
CCNF	2.63839	4.73605	9.87e-23	1.45e-21
ARHGEF39	2.43124	3.51337	1.42e-22	2.07e-21
BSPRY	2.6617	5.20238	1.58e-22	2.29e-21
STXBP2	2.20927	6.50537	1.63e-22	2.36e-21
ABHD11	2.233	6.62108	2.84e-22	4.06e-21
PIF1	3.23476	3.40624	2.85e-22	4.08e-21
HASPIN	3.4547	2.15391	2.96e-22	4.23e-21
VAV3	3.45786	6.16576	3.07e-22	4.39e-21
CENPN	2.4503	3.65918	3.72e-22	5.28e-21
CENPK	2.85053	3.05657	3.72e-22	5.28e-21
TMPRSS4	5.04711	7.10739	4.43e-22	6.27e-21
FANCD2	2.27173	4.62362	4.9e-22	6.92e-21
DTNB	2.09267	5.64074	6.46e-22	9.03e-21
HMMR	3.44854	3.51743	7.58e-22	1.06e-20
PODXL2	3.08861	6.65665	7.65e-22	1.06e-20
SLC26A6	2.22358	5.10638	1.05e-21	1.45e-20
MXD3	2.56006	4.31905	1.09e-21	1.51e-20
XRCC2	2.84596	3.07639	1.25e-21	1.73e-20
AQP5	6.27928	7.59872	1.3e-21	1.8e-20
NHSL1	2.50791	5.01474	1.38e-21	1.89e-20
CCNE1	4.16817	4.79014	2.03e-21	2.76e-20
TIMELESS	2.16968	5.81026	2.76e-21	3.73e-20
GINS2	3.14286	4.23885	3.11e-21	4.18e-20
AGMAT	2.87208	3.00441	3.43e-21	4.61e-20
TMEM8A	2.04335	7.54435	4.49e-21	5.99e-20
RNASEH2A	2.12264	5.82022	6.02e-21	8.02e-20
EPCAM	2.55218	9.05226	7.22e-21	9.59e-20
PLK4	2.48884	3.90581	7.86e-21	1.04e-19
MARVELD3	2.18324	4.75598	1.12e-20	1.47e-19
TRPM2	2.61075	5.09555	1.22e-20	1.6e-19
LBX2	3.95318	1.27244	1.28e-20	1.67e-19
SERINC2	3.6068	9.17251	1.6e-20	2.08e-19
ADM2	4.45205	3.94122	1.78e-20	2.31e-19
SMPDL3B	2.74202	6.05137	1.81e-20	2.35e-19
HIST1H2AM	4.68327	-0.709873	2.02e-20	2.6e-19
LARGE2	3.32806	6.83552	2.1e-20	2.71e-19
PFKFB4	2.64604	4.76967	2.4e-20	3.08e-19
FAM111B	3.58223	3.51728	3.01e-20	3.84e-19
CENPE	2.9964	3.9319	3.59e-20	4.57e-19
KIF23	2.52528	4.53817	3.63e-20	4.62e-19
SCD	2.91868	8.33562	5e-20	6.32e-19
RELT	2.07092	3.41326	6.34e-20	7.96e-19
LPAR2	2.19987	5.38775	7.01e-20	8.78e-19
PRRG2	2.03797	4.00012	7.56e-20	9.45e-19
HES6	3.48344	6.42763	8.25e-20	1.03e-18
PRR11	2.68584	4.0622	9.21e-20	1.15e-18
E2F8	3.11664	3.02153	9.58e-20	1.19e-18
TLCD1	2.47815	4.10524	1e-19	1.24e-18
PRR36	3.0216	6.00817	1.21e-19	1.49e-18
PPP1R14B	2.07675	6.69875	1.32e-19	1.61e-18
E2F1	3.31308	4.87115	1.89e-19	2.29e-18
TERT	5.93765	1.06328	2.03e-19	2.46e-18
RACGAP1	2.28308	5.28252	2.13e-19	2.57e-18
CD24	2.45523	9.91786	2.31e-19	2.79e-18
LLGL2	2.09281	7.56089	2.75e-19	3.31e-18
CRACR2B	3.26777	6.32041	3.28e-19	3.94e-18
CRB3	2.20209	4.81772	3.44e-19	4.12e-18
DNA2	2.56016	3.3069	3.54e-19	4.24e-18
TRAIP	2.10552	3.63496	3.89e-19	4.64e-18
RHPN1	2.48327	6.43989	5.79e-19	6.83e-18
HIST1H3D	3.66284	1.3902	6.75e-19	7.93e-18
PGP	2.06348	5.12106	7.09e-19	8.3e-18
HGD	4.60627	6.06705	8.27e-19	9.63e-18
EIF4EBP1	2.50135	6.45585	9.78e-19	1.13e-17
ECT2	2.60271	5.63	1.08e-18	1.24e-17
S100A11	2.44106	9.86578	1.31e-18	1.51e-17
TYMS	2.66409	5.03992	1.45e-18	1.66e-17
KRT8	2.88838	10.4716	1.76e-18	2e-17
MAPK13	2.02706	6.09695	1.79e-18	2.03e-17
CLSPN	3.59791	2.72099	1.93e-18	2.19e-17
CDCP1	2.23223	6.53913	2.31e-18	2.6e-17
MCM4	2.20173	6.83001	2.61e-18	2.92e-17
APBA2	3.2872	5.38734	3.14e-18	3.5e-17
DLX6	3.82264	5.4664	3.25e-18	3.62e-17
BRIP1	2.67074	2.94522	4.33e-18	4.79e-17
HIST1H3H	3.62991	2.70444	4.35e-18	4.81e-17
LAD1	3.33137	7.64811	6.83e-18	7.48e-17
CHTF18	2.19058	5.63309	7.09e-18	7.76e-17
RMI2	2.26123	4.18204	7.16e-18	7.84e-17
SDF2L1	2.50232	6.38437	1e-17	1.09e-16
ZNF296	2.34601	2.24764	1.05e-17	1.14e-16
ANO9	2.54446	5.28375	1.16e-17	1.26e-16
GRHL2	2.35326	6.39968	1.34e-17	1.45e-16
C4orf48	3.76305	4.54586	1.48e-17	1.59e-16
CHEK1	2.1241	4.35449	2.14e-17	2.28e-16
NECTIN4	3.26205	5.68487	2.19e-17	2.32e-16
RBBP8NL	2.9393	4.08817	2.43e-17	2.57e-16
TEDC1	2.18352	4.95908	2.46e-17	2.61e-16
RAD51AP1	2.68305	3.37018	2.66e-17	2.81e-16
PITX1	5.73068	4.91833	3.16e-17	3.33e-16
TRIP13	2.20059	4.57536	3.41e-17	3.59e-16
DQX1	5.32883	0.474553	4.33e-17	4.51e-16
RIPPLY3	6.19696	3.61429	4.39e-17	4.57e-16
PARPBP	2.26814	3.0709	4.59e-17	4.78e-16
SPINT1	2.35101	8.43497	4.72e-17	4.9e-16
TSACC	2.57807	0.111083	5.25e-17	5.45e-16
PACSIN1	3.60536	4.60536	5.37e-17	5.56e-16
SPAG4	2.89504	4.43557	6.36e-17	6.57e-16
HIST1H2BH	5.59502	2.38991	6.79e-17	6.97e-16
TONSL	2.05635	5.22929	7.22e-17	7.39e-16
AP1M2	2.04614	7.30355	8.48e-17	8.65e-16
DLX5	4.12762	7.39779	1.14e-16	1.16e-15
GGH	3.07393	5.43757	1.43e-16	1.44e-15
SULT2B1	5.0715	4.53343	1.7e-16	1.69e-15
SLC39A4	2.47253	6.1874	2.02e-16	2e-15
NECTIN1	2.06085	6.04427	2.33e-16	2.28e-15
GCNT2	2.47996	5.4722	2.34e-16	2.3e-15
HIST1H2AD	4.15362	0.233536	2.48e-16	2.42e-15
ZNF280A	5.48548	-0.126466	2.55e-16	2.49e-15
CTSV	5.23092	6.92878	2.65e-16	2.59e-15
ZNF670-ZNF695	2.90535	-0.609542	2.81e-16	2.74e-15
HELLS	2.04164	4.62414	3.27e-16	3.17e-15
MCRIP2	2.17288	5.86712	3.48e-16	3.37e-15
RAB26	3.81204	2.7917	4.06e-16	3.92e-15
CYBA	2.28378	8.39198	4.29e-16	4.13e-15
B4GALNT3	2.87713	7.2612	4.52e-16	4.35e-15
GDF15	4.05987	6.96174	4.65e-16	4.47e-15
GRIN1	4.81187	1.78522	5.04e-16	4.84e-15
FAM72C	3.42735	-0.767138	5.23e-16	5.01e-15
RDM1	2.95567	0.553043	5.36e-16	5.13e-15
ERMN	5.88802	3.5616	5.44e-16	5.2e-15
GINS4	2.5396	3.37963	6.08e-16	5.8e-15
ARTN	2.47655	2.90882	6.34e-16	6.03e-15
CPT1B	2.50412	1.73747	6.69e-16	6.34e-15
MEST	2.11646	6.68174	7.1e-16	6.71e-15
FAM72D	3.24352	-0.557737	8.45e-16	7.95e-15
B3GNT4	2.62701	1.41744	9.67e-16	9.05e-15
GGT1	3.52714	5.20537	1.01e-15	9.46e-15
ELF5	6.93799	3.08536	1.09e-15	1.01e-14
ANKRD22	3.83127	3.31304	1.21e-15	1.12e-14
KRT18	2.56293	9.96023	1.25e-15	1.15e-14
PSRC1	2.20314	4.28943	1.35e-15	1.25e-14
CBX2	2.81036	5.25938	1.43e-15	1.32e-14
TMSB10	2.06688	11.0437	1.45e-15	1.33e-14
EFNA3	2.87056	3.54599	1.57e-15	1.44e-14
CBLC	2.66253	5.10149	1.62e-15	1.48e-14
MESP1	5.08504	4.262	1.83e-15	1.67e-14
C1orf210	2.11886	4.19615	2.16e-15	1.96e-14
PRR7	2.64497	4.198	2.54e-15	2.29e-14
CDKN2A	4.89053	5.10739	2.57e-15	2.32e-14
PLPP2	2.31979	7.88947	3.09e-15	2.76e-14
RAC3	2.60889	4.27257	3.2e-15	2.85e-14
SLC2A6	2.32689	4.12669	3.62e-15	3.22e-14
MST1R	3.01671	4.78287	3.85e-15	3.41e-14
RGL3	2.28627	5.86375	4.39e-15	3.87e-14
UBE2S	2.5701	5.14336	4.56e-15	4.01e-14
MAD2L1	2.33519	4.78039	4.58e-15	4.02e-14
STXBP6	2.37313	6.60424	4.62e-15	4.05e-14
ARSH	3.87748	-0.498631	5.74e-15	5e-14
BOLA2B	2.73527	0.398498	6.38e-15	5.54e-14
GRIN2D	4.78075	4.62036	6.76e-15	5.85e-14
PFKFB1	2.12606	-0.938551	7.53e-15	6.5e-14
C1orf53	2.21386	2.02003	8e-15	6.89e-14
TM7SF2	2.40433	6.68295	1.01e-14	8.55e-14
JSRP1	4.77224	4.57655	1.37e-14	1.15e-13
RNF183	3.84052	5.09404	1.48e-14	1.24e-13
PLS1	2.30771	4.9744	1.8e-14	1.5e-13
C19orf73	2.05439	1.06941	1.81e-14	1.51e-13
GLYATL2	6.64965	5.13967	2.09e-14	1.73e-13
RDH10	2.95042	7.33989	2.31e-14	1.9e-13
IQANK1	2.175	5.00513	2.31e-14	1.9e-13
GRHL1	2.49468	3.83645	2.49e-14	2.04e-13
SLC7A5	2.77083	7.49481	2.7e-14	2.21e-13
VAX2	3.43109	3.00694	2.87e-14	2.34e-13
FOXP3	2.52062	2.24463	2.98e-14	2.42e-13
CDCA7	2.4892	5.42516	3.04e-14	2.46e-13
PKP3	2.1539	6.64876	3.04e-14	2.46e-13
AMH	4.67423	3.39861	3.07e-14	2.48e-13
RNF223	3.77476	2.43968	3.09e-14	2.5e-13
OVOL2	2.15248	4.16275	3.47e-14	2.8e-13
PAQR6	2.88294	3.28886	3.68e-14	2.96e-13
AQP6	4.78116	1.93263	3.83e-14	3.08e-13
RAB25	2.36031	7.24717	3.87e-14	3.11e-13
GPRIN1	2.38958	3.1045	4.09e-14	3.28e-13
CCDC150	2.66902	2.09589	4.23e-14	3.39e-13
BICDL2	2.52711	5.3624	5.08e-14	4.05e-13
MMP11	3.04014	7.93221	5.25e-14	4.19e-13
STC2	3.08074	6.14636	6.32e-14	4.98e-13
PRR15	2.57175	6.15373	6.33e-14	4.99e-13
CITED4	2.83849	7.46779	7.61e-14	5.95e-13
NCMAP	3.19312	4.89401	8.95e-14	6.97e-13
TEX45	3.15586	2.01013	9.32e-14	7.24e-13
MDK	2.16938	9.94523	1.04e-13	8.03e-13
GAS2L3	2.22733	2.93476	1.12e-13	8.63e-13
SLC16A3	2.50222	6.81256	1.15e-13	8.83e-13
CENPI	2.0862	2.50068	1.18e-13	9.1e-13
HIST3H2A	2.43691	4.46773	1.19e-13	9.17e-13
ESRP1	2.01974	6.62748	1.28e-13	9.8e-13
HIST1H3B	5.40077	-0.577004	1.34e-13	1.02e-12
MT1F	2.76391	5.22044	1.37e-13	1.04e-12
MCM2	2.04927	6.60297	1.41e-13	1.07e-12
HILPDA	2.47384	5.57326	1.61e-13	1.22e-12
TNFRSF18	4.53617	4.18388	1.82e-13	1.37e-12
ABCG1	2.09332	6.11631	1.84e-13	1.38e-12
DMRTA2	6.0586	1.36152	1.97e-13	1.48e-12
BRCA2	2.00318	3.03569	2.02e-13	1.52e-12
OTUB2	2.3367	2.89239	2.05e-13	1.54e-12
F12	3.82061	3.28908	2.32e-13	1.73e-12
HIST2H2AC	2.74051	1.60765	2.45e-13	1.83e-12
DNAJC22	2.80604	5.0971	2.55e-13	1.9e-12
ERFE	4.96404	4.08124	2.67e-13	1.99e-12
AL159163.1	3.48202	-0.434897	2.74e-13	2.03e-12
TRPM4	2.04177	7.17659	3.04e-13	2.25e-12
HIST1H2AE	3.30507	2.48349	3.52e-13	2.6e-12
CYP27B1	2.52761	1.45865	3.86e-13	2.84e-12
PABPC1L	2.21054	5.29632	3.99e-13	2.94e-12
FAM72B	2.57742	-0.14332	4.01e-13	2.95e-12
HIST1H3F	5.70295	-0.987477	4.87e-13	3.55e-12
ASCL2	3.94424	4.22129	4.95e-13	3.61e-12
TMEM210	5.823	-0.901801	5.08e-13	3.71e-12
GAD1	5.12797	5.49833	5.39e-13	3.92e-12
MSX1	4.32199	9.25982	5.62e-13	4.07e-12
SLC29A2	2.00384	5.073	5.86e-13	4.24e-12
OR2B6	5.17881	-1.15244	6.04e-13	4.36e-12
LIPM	3.98438	-0.540038	6.56e-13	4.71e-12
INA	5.77875	2.86898	7.03e-13	5.03e-12
HOXB9	5.08708	5.84104	7.2e-13	5.14e-12
ABCA7	2.18764	5.38959	7.31e-13	5.22e-12
AQP2	4.66292	0.617653	8.47e-13	6.01e-12
NETO2	2.9516	3.92058	8.64e-13	6.12e-12
MT1G	5.23703	4.78122	9.03e-13	6.37e-12
CHRNA1	5.38029	1.4428	9.56e-13	6.73e-12
FASN	2.00315	8.32666	1.07e-12	7.47e-12
NUDT8	2.16814	3.96452	1.14e-12	7.92e-12
COMTD1	2.04543	4.43129	1.21e-12	8.41e-12
HIST1H2BO	4.05286	-0.835843	1.26e-12	8.7e-12
S100A2	4.68503	5.54742	1.52e-12	1.04e-11
DDIAS	2.00433	3.11079	1.64e-12	1.12e-11
PCSK9	4.46047	4.30419	1.7e-12	1.16e-11
OPLAH	2.14944	5.123	1.71e-12	1.17e-11
NOXA1	2.18737	5.6982	1.9e-12	1.29e-11
SRD5A3	2.24419	6.19616	2.14e-12	1.44e-11
SPDEF	3.61983	7.54381	2.3e-12	1.55e-11
2021-09-03	3.93293	3.02564	2.42e-12	1.63e-11
APOBEC3B	2.68873	3.11648	2.56e-12	1.71e-11
ENC1	2.22442	6.59356	2.64e-12	1.77e-11
HOXB13	6.21999	3.4902	3.08e-12	2.04e-11
PRAC2	7.63139	1.04059	3.35e-12	2.21e-11
DMBX1	6.78935	1.40597	3.47e-12	2.29e-11
RHOV	3.28602	4.50881	3.56e-12	2.35e-11
GALR2	4.53901	0.0231098	3.56e-12	2.35e-11
MYEOV	4.87493	3.12655	3.71e-12	2.44e-11
TUBB3	3.82656	2.38705	3.74e-12	2.46e-11
PPFIA4	2.54187	3.46874	4.19e-12	2.75e-11
MMP1	5.0268	3.04734	4.59e-12	3.01e-11
KIF1A	5.4015	6.27775	4.7e-12	3.07e-11
HIST1H4E	3.4784	0.462299	4.81e-12	3.14e-11
RASSF6	2.80892	4.3138	4.92e-12	3.21e-11
CRYBG2	3.37587	2.87038	4.94e-12	3.22e-11
RANBP17	2.04319	3.76705	5.14e-12	3.34e-11
SOX17	2.26969	8.29033	5.55e-12	3.59e-11
TACSTD2	2.71025	8.67433	5.71e-12	3.69e-11
PHLDA2	3.24366	4.42245	6.37e-12	4.1e-11
PLEKHG6	2.2414	3.49451	6.48e-12	4.17e-11
ISG15	3.44352	7.8394	6.54e-12	4.2e-11
ZIC1	7.64329	4.29961	6.6e-12	4.24e-11
RHBDL1	2.77011	2.45452	6.63e-12	4.26e-11
IRF7	2.02392	5.77039	6.64e-12	4.26e-11
ZNF750	4.01542	3.23983	7.3e-12	4.66e-11
CYP2D6	3.08382	2.80678	7.53e-12	4.79e-11
EGLN3	2.26456	6.56757	8.1e-12	5.14e-11
CCNO	3.10694	5.44159	8.25e-12	5.23e-11
HIST1H2AI	4.1363	-0.782617	8.96e-12	5.67e-11
MMP9	4.50408	6.18478	1.05e-11	6.59e-11
PLA2G4F	4.39254	2.62154	1.36e-11	8.44e-11
KIFC2	2.12188	4.62813	1.41e-11	8.74e-11
GRB14	4.04731	3.56441	1.42e-11	8.75e-11
CREB3L4	2.11245	6.55473	1.47e-11	9.08e-11
PLEKHD1	3.47388	1.9172	1.54e-11	9.5e-11
ENTPD3	2.78221	4.81314	1.65e-11	1.01e-10
TMPRSS2	2.59486	5.35905	1.67e-11	1.02e-10
MIF	2.03396	6.34578	1.74e-11	1.06e-10
HIST1H2BD	2.09025	4.72732	1.82e-11	1.11e-10
ALDH3B2	3.28265	6.09707	1.93e-11	1.17e-10
TJP3	2.12567	6.85227	2.24e-11	1.35e-10
TNFSF11	4.77193	0.731174	2.34e-11	1.41e-10
RAP1GAP	2.63184	6.4545	2.63e-11	1.58e-10
RIMKLA	2.94541	3.46193	2.66e-11	1.59e-10
ULBP1	3.8433	0.626656	2.7e-11	1.61e-10
MT1H	5.49045	1.56304	2.95e-11	1.76e-10
HIST1H4D	4.28198	-0.467265	2.98e-11	1.78e-10
HIST1H2AJ	5.00913	-1.78433	3.02e-11	1.8e-10
DLX4	3.5707	1.11333	3.05e-11	1.81e-10
ULBP3	2.32936	1.49336	3.38e-11	2e-10
PLEK2	2.23046	3.20718	3.47e-11	2.05e-10
DNAH14	2.01501	3.61201	3.82e-11	2.25e-10
LRRC26	5.75711	2.9554	3.89e-11	2.29e-10
MOGAT1	3.55113	-0.290295	4.1e-11	2.41e-10
NMU	3.54824	2.71711	4.3e-11	2.53e-10
STX19	2.71998	2.45426	4.33e-11	2.54e-10
FA2H	2.42833	3.3699	4.64e-11	2.71e-10
SDS	2.34422	2.65844	5.18e-11	3.01e-10
CA9	3.93236	4.4955	5.37e-11	3.12e-10
REM2	2.1063	1.74841	5.38e-11	3.12e-10
PIGR	5.3749	10.6766	5.49e-11	3.18e-10
GNGT1	3.79205	-0.270178	5.74e-11	3.31e-10
GPR160	2.18024	4.84856	5.78e-11	3.33e-10
ALPL	3.19573	7.35507	5.85e-11	3.37e-10
CLDN14	4.05813	0.211717	5.98e-11	3.43e-10
SLC29A4	2.64762	5.39584	5.99e-11	3.44e-10
MCIDAS	3.40663	1.73218	6.18e-11	3.54e-10
KAZALD1	2.50993	5.47703	6.38e-11	3.65e-10
LEFTY1	6.82081	6.01107	6.55e-11	3.75e-10
ONECUT2	3.69077	1.75681	6.63e-11	3.79e-10
LMTK3	2.22705	3.70492	6.65e-11	3.8e-10
CAPN13	4.77616	6.01262	6.66e-11	3.8e-10
HIST1H2BL	3.1977	-1.24332	7.61e-11	4.33e-10
CYP2J2	2.66408	3.47678	8.28e-11	4.69e-10
HIST1H2AG	2.50887	1.32874	8.65e-11	4.89e-10
AKR1B15	5.25974	1.42345	8.92e-11	5.03e-10
LIPG	3.30911	4.44193	9.13e-11	5.14e-10
CSPG5	3.33903	3.10899	9.44e-11	5.31e-10
MYCN	3.74097	4.33441	9.55e-11	5.37e-10
KIF26B	2.46515	5.3616	1.07e-10	5.97e-10
HIST1H3J	3.82375	-1.72157	1.08e-10	6.04e-10
MSI1	2.21054	5.32428	1.1e-10	6.14e-10
FIBCD1	4.72714	0.914635	1.19e-10	6.65e-10
SPP1	3.05843	8.18064	1.22e-10	6.79e-10
MMP12	4.17148	3.44318	1.24e-10	6.89e-10
CASKIN1	2.55761	1.88053	1.28e-10	7.09e-10
SLC15A1	3.07765	3.02055	1.34e-10	7.39e-10
HIST1H2AL	3.80704	-1.86556	1.34e-10	7.39e-10
TFCP2L1	2.90429	5.48174	1.34e-10	7.41e-10
GCNT1	2.33035	6.23811	1.41e-10	7.75e-10
BTBD11	3.47263	3.66949	1.41e-10	7.77e-10
B4GALT1	2.08818	9.45854	1.44e-10	7.9e-10
TMEM72	4.20514	1.75702	1.44e-10	7.93e-10
C1QL4	5.053	2.30424	1.58e-10	8.65e-10
BHLHA15	3.10319	0.109699	2e-10	1.08e-09
KRT75	7.25991	0.941656	2.09e-10	1.13e-09
ATP6V1C2	3.06529	4.79525	2.18e-10	1.18e-09
KANK4	4.18896	3.83533	2.2e-10	1.19e-09
COL26A1	4.80498	4.87412	2.31e-10	1.24e-09
LGALS7B	5.13527	0.608084	2.47e-10	1.33e-09
AOC1	5.81809	5.96994	2.53e-10	1.36e-09
PARVG	2.35646	5.21955	2.56e-10	1.37e-09
LRRC31	4.92856	1.63427	2.64e-10	1.41e-09
RAET1L	4.86143	-0.179057	2.72e-10	1.46e-09
HIST1H1E	3.38728	0.432803	2.75e-10	1.47e-09
NXPH4	4.89266	3.56093	2.83e-10	1.51e-09
SYT17	2.12104	4.34572	2.88e-10	1.54e-09
GALNT6	2.26697	6.05755	2.96e-10	1.58e-09
HIST1H3I	5.31782	-2.16199	3.12e-10	1.66e-09
FGF18	2.88652	4.92023	3.28e-10	1.74e-09
RHCG	7.12822	3.01581	3.36e-10	1.78e-09
HOXB8	3.52333	5.96622	3.47e-10	1.84e-09
HIST1H3A	3.5841	-1.16094	3.61e-10	1.91e-09
CA2	3.25734	3.93038	3.75e-10	1.98e-09
CKMT1B	3.20524	2.58034	3.77e-10	1.99e-09
MESP2	4.36001	1.33808	4.21e-10	2.21e-09
ADM	2.45506	6.10606	4.38e-10	2.29e-09
C10orf99	6.995	3.50646	4.54e-10	2.37e-09
ESPN	2.79115	6.46643	4.54e-10	2.37e-09
HIST1H4H	2.93994	1.3939	4.6e-10	2.4e-09
TGM5	4.06125	0.974352	4.69e-10	2.44e-09
TRIM15	5.23774	1.45097	5.06e-10	2.63e-09
TGM7	6.38336	1.59886	5.14e-10	2.67e-09
SIGLEC15	3.4193	2.80925	5.76e-10	2.97e-09
HGFAC	2.60325	1.33424	5.78e-10	2.98e-09
NKD2	3.80754	4.04111	5.8e-10	2.99e-09
HIST1H2BG	3.13883	1.74588	6.08e-10	3.12e-09
FBP1	2.24102	4.87829	6.1e-10	3.13e-09
STRIP2	2.93162	2.15945	6.21e-10	3.18e-09
HIST1H4J	2.82636	-1.31071	6.37e-10	3.26e-09
HIST1H2BF	3.8477	-0.609978	6.68e-10	3.41e-09
CLPSL2	5.52428	-0.44084	6.69e-10	3.42e-09
WFDC2	3.00141	11.3645	7.1e-10	3.62e-09
C12orf56	3.11465	1.79681	7.16e-10	3.64e-09
FOXD4	2.19657	0.139171	7.31e-10	3.71e-09
NQO1	3.11992	7.41727	7.38e-10	3.75e-09
HSD17B2	3.84821	2.16884	8.38e-10	4.23e-09
PLEKHN1	2.25113	2.17061	8.39e-10	4.24e-09
ESM1	2.67359	3.82634	8.54e-10	4.31e-09
IGSF9	2.0837	5.89931	8.87e-10	4.47e-09
ST6GALNAC1	2.87439	6.07793	8.89e-10	4.48e-09
POU4F1	6.10908	-0.776807	9.08e-10	4.57e-09
LHX2	5.8053	1.58391	9.09e-10	4.57e-09
FOXA2	2.92277	5.74687	9.28e-10	4.66e-09
AC004233.2	6.04053	0.1476	9.47e-10	4.75e-09
SIX1	4.0054	3.93197	9.65e-10	4.84e-09
ZNF724	2.09865	1.22866	9.69e-10	4.86e-09
KAAG1	3.08697	0.375149	9.7e-10	4.86e-09
LAMA1	3.686	5.54882	1.02e-09	5.09e-09
ADGRV1	2.94434	3.28878	1.03e-09	5.15e-09
TMEM114	4.17853	-0.535851	1.12e-09	5.55e-09
CHKB-CPT1B	2.00161	0.620498	1.19e-09	5.9e-09
MUC5AC	8.03522	5.73027	1.26e-09	6.22e-09
NRTN	3.11818	3.72966	1.27e-09	6.3e-09
PRSS2	5.01284	2.72051	1.31e-09	6.46e-09
PITX2	6.08209	2.03402	1.37e-09	6.74e-09
OVOL1	2.75466	3.119	1.44e-09	7.06e-09
TEKT5	2.60318	-0.930955	1.51e-09	7.38e-09
GDF5	3.93891	3.41615	1.57e-09	7.66e-09
RCOR2	2.17446	4.46256	1.59e-09	7.75e-09
TTC39A	2.02236	4.62016	1.79e-09	8.69e-09
ABCC3	2.73351	5.95368	1.94e-09	9.37e-09
RAB19	2.44937	0.854475	1.95e-09	9.43e-09
SCGB2A1	4.2657	9.29528	2e-09	9.67e-09
ANPEP	4.51311	7.03444	2.17e-09	1.04e-08
ATP2C2	2.44761	4.99499	2.22e-09	1.07e-08
TBX15	3.34929	2.03533	2.45e-09	1.17e-08
TFF3	5.15262	9.86289	2.46e-09	1.18e-08
DNASE1L2	2.34616	1.16355	2.53e-09	1.21e-08
GOLT1A	2.93271	3.44532	2.64e-09	1.26e-08
C6orf223	3.32925	2.88572	2.64e-09	1.26e-08
TNNC1	3.69912	4.31483	2.66e-09	1.26e-08
ATP6V0A4	4.52387	2.3006	2.7e-09	1.28e-08
HIST1H2BJ	2.6241	1.89735	2.98e-09	1.41e-08
HIST1H1C	2.69608	5.85771	3e-09	1.42e-08
RHEX	3.2501	7.2607	3.01e-09	1.42e-08
ARHGAP40	3.98389	2.0134	3.12e-09	1.47e-08
ERN2	5.91514	3.12529	3.15e-09	1.48e-08
TFR2	3.48346	2.33891	3.16e-09	1.49e-08
CLDN3	2.48283	8.69978	3.25e-09	1.53e-08
CNFN	3.26379	3.67813	3.53e-09	1.65e-08
BCL2L14	2.25499	1.47621	3.72e-09	1.74e-08
ASRGL1	2.15213	8.09356	3.74e-09	1.74e-08
SMIM22	2.88996	6.33689	3.93e-09	1.83e-08
HIST1H2BC	2.60704	2.41391	4.22e-09	1.96e-08
HCN2	2.69242	0.374736	4.25e-09	1.97e-08
FAM3D	4.83531	2.60802	4.4e-09	2.04e-08
MAB21L4	3.1998	3.51616	4.74e-09	2.19e-08
KRT15	4.1821	3.27157	4.93e-09	2.27e-08
TLE6	2.16386	2.88335	4.96e-09	2.29e-08
TIGD3	2.05025	0.703436	5.03e-09	2.32e-08
STRA6	2.679	6.40568	5.17e-09	2.38e-08
S100P	5.30902	4.4618	5.19e-09	2.39e-08
SCEL	4.68333	2.08142	5.22e-09	2.4e-08
ADAMTS14	2.61816	2.99679	5.28e-09	2.43e-08
ACY3	3.03232	3.62697	5.46e-09	2.51e-08
PROC	3.15996	1.5363	5.67e-09	2.6e-08
KRT23	3.00375	6.34084	5.71e-09	2.61e-08
UPK2	3.03622	0.535106	5.74e-09	2.63e-08
FOLH1	2.19516	4.45019	5.77e-09	2.64e-08
IL19	5.09394	2.54551	5.96e-09	2.72e-08
CYP4X1	2.42423	4.83034	6.3e-09	2.86e-08
DLX3	3.99724	2.40015	6.4e-09	2.9e-08
COL9A2	2.15848	6.25839	6.71e-09	3.04e-08
KLHL35	2.35757	2.40343	6.82e-09	3.09e-08
VIL1	5.9849	3.22399	6.9e-09	3.12e-08
HIST1H1B	4.87557	-0.346645	6.92e-09	3.13e-08
EYA2	2.25885	8.13953	6.96e-09	3.15e-08
CHST6	2.74432	5.86719	7.04e-09	3.18e-08
HMX2	6.98416	0.112469	7.15e-09	3.22e-08
ZIC2	7.04288	3.81926	7.17e-09	3.23e-08
FOXG1	5.60472	2.74621	7.42e-09	3.34e-08
TLX3	7.15993	-0.205395	7.68e-09	3.45e-08
FUT3	3.4014	3.96833	7.84e-09	3.52e-08
C6orf15	9.38303	4.07236	8.1e-09	3.63e-08
KLC3	3.09422	2.19055	8.34e-09	3.74e-08
SCGB2A2	8.87733	6.37046	8.55e-09	3.83e-08
OGDHL	2.32642	5.09151	8.8e-09	3.94e-08
NOG	3.13899	2.07563	8.92e-09	3.99e-08
COL2A1	6.40149	5.49387	9.06e-09	4.05e-08
FOXH1	3.21442	-1.21048	9.63e-09	4.28e-08
KISS1R	4.53017	1.64321	9.7e-09	4.31e-08
SNORC	2.25602	2.2028	9.75e-09	4.33e-08
SBSN	5.64541	2.04472	1.07e-08	4.75e-08
HAPLN3	2.15061	6.45136	1.07e-08	4.76e-08
TMEM211	3.59253	2.14369	1.1e-08	4.85e-08
TMEM184A	2.07095	5.33643	1.15e-08	5.06e-08
CA8	2.32831	5.66223	1.16e-08	5.08e-08
PYY	4.33017	3.18981	1.19e-08	5.23e-08
KISS1	3.26481	0.185694	1.2e-08	5.25e-08
PRSS56	6.16165	2.11054	1.49e-08	6.47e-08
PRDM13	6.31088	-1.39029	1.5e-08	6.5e-08
KRT16	5.86095	5.63614	1.55e-08	6.72e-08
C9orf152	2.45491	4.34522	1.58e-08	6.82e-08
TMEM52	2.65731	2.21431	1.58e-08	6.85e-08
HIST1H2BM	4.03068	-2.55053	1.66e-08	7.19e-08
ARHGEF38	2.13553	2.81341	1.67e-08	7.22e-08
PGGHG	2.5307	7.51834	1.68e-08	7.25e-08
HIST1H2AB	4.08069	-1.99496	1.71e-08	7.36e-08
PADI3	5.80148	1.68366	1.71e-08	7.37e-08
CYP26A1	5.64608	2.05039	1.74e-08	7.49e-08
SFTA2	4.72497	2.88842	1.82e-08	7.8e-08
ULBP2	2.97343	0.594285	1.87e-08	8.01e-08
AC011479.1	3.10238	-0.0650377	1.89e-08	8.09e-08
CCNE2	2.15798	1.95606	1.98e-08	8.45e-08
ABCA12	3.23956	1.5015	2.02e-08	8.64e-08
GPC2	2.2843	2.30388	2.04e-08	8.73e-08
SIM2	2.73643	3.84545	2.13e-08	9.08e-08
KRT6A	6.4125	6.32744	2.22e-08	9.41e-08
KLHDC7A	2.73678	3.5676	2.3e-08	9.72e-08
CYSRT1	2.04511	1.87689	2.49e-08	1.05e-07
FZD10	2.7958	5.66872	2.55e-08	1.07e-07
COCH	2.79625	2.55636	2.57e-08	1.08e-07
KLK14	3.87268	3.11472	2.74e-08	1.15e-07
SCNN1B	3.87094	5.69835	2.84e-08	1.19e-07
ZIC4	5.7971	1.61408	2.88e-08	1.21e-07
SRMS	3.34981	1.21006	2.95e-08	1.23e-07
LAMB4	2.14134	-0.0423922	3.03e-08	1.27e-07
PDIA2	5.00672	3.6765	3.14e-08	1.31e-07
ERVMER34-1	3.62586	4.4939	3.34e-08	1.39e-07
ENTPD2	2.06346	4.85868	3.43e-08	1.42e-07
KRT5	5.37116	7.39817	3.57e-08	1.48e-07
DMRT1	4.5802	0.508965	3.63e-08	1.5e-07
TLX2	4.81175	-0.861391	3.69e-08	1.52e-07
SLC10A4	4.42806	1.72736	3.73e-08	1.54e-07
SPINK5	4.2557	3.93511	3.88e-08	1.6e-07
MT3	4.15815	3.03679	3.9e-08	1.61e-07
VSIG1	3.72787	0.925608	3.98e-08	1.64e-07
SMIM31	4.30073	1.63628	4.01e-08	1.65e-07
ZYG11A	3.83994	1.22019	4.08e-08	1.68e-07
IL32	2.17304	6.61756	4.12e-08	1.69e-07
AKR1B10	5.9911	4.01008	4.15e-08	1.7e-07
GLYCTK	2.44693	4.7043	4.24e-08	1.74e-07
ALPG	6.44197	7.19274	4.79e-08	1.95e-07
PI3	5.35167	6.3599	4.89e-08	1.99e-07
IRX5	2.98202	1.60249	5.02e-08	2.04e-07
MIOX	3.63297	0.0556116	5.08e-08	2.06e-07
FOXA1	3.95658	4.82526	5.33e-08	2.16e-07
ST8SIA2	3.90538	2.07393	5.42e-08	2.19e-07
IFI6	2.84556	8.71385	5.47e-08	2.21e-07
HIST1H4B	3.23585	-1.25153	5.5e-08	2.22e-07
ACBD7	2.23622	1.494	5.72e-08	2.31e-07
SHISA9	4.37444	1.99767	5.91e-08	2.38e-07
KIAA1324	2.92829	9.33038	5.95e-08	2.4e-07
BDNF	2.94563	1.69875	6e-08	2.42e-07
BPIFB2	8.28227	3.54062	6.04e-08	2.43e-07
SCNN1G	3.24853	5.19284	6.1e-08	2.45e-07
OPRK1	4.67271	2.14391	6.12e-08	2.46e-07
HIST1H4A	3.37015	-1.9294	6.12e-08	2.46e-07
FOXF2	3.47459	1.68351	6.15e-08	2.47e-07
DPEP1	5.25464	4.21914	6.22e-08	2.5e-07
DDN	2.64088	-0.439058	6.26e-08	2.51e-07
MLPH	2.29793	7.48321	6.58e-08	2.63e-07
DPF1	2.12497	0.913336	6.64e-08	2.66e-07
ATP6V0D2	3.70931	-0.694642	6.66e-08	2.66e-07
CKMT1A	2.76471	1.99146	7.02e-08	2.8e-07
KRT78	4.22912	0.325775	7.19e-08	2.86e-07
HOXB7	2.09541	5.64904	7.55e-08	3e-07
GJB2	2.98715	5.40785	8.01e-08	3.18e-07
ACTL8	5.93722	0.744252	8.43e-08	3.34e-07
HIST1H2AH	3.77415	-1.89695	8.58e-08	3.39e-07
CILP2	3.00467	2.94583	8.77e-08	3.46e-07
KRT6B	7.07801	3.09641	8.95e-08	3.53e-07
NKX1-2	6.16053	-0.187786	8.99e-08	3.55e-07
UCN2	2.40727	-0.672377	9.43e-08	3.71e-07
FGF19	6.52601	3.631	9.68e-08	3.8e-07
SYT8	4.44121	3.21915	9.68e-08	3.8e-07
APOC1	2.54842	5.31235	1e-07	3.92e-07
SLC9A2	3.03557	2.9216	1.01e-07	3.96e-07
KRTAP5-1	2.06025	-0.477439	1.02e-07	3.98e-07
CDX2	6.67025	2.09168	1.02e-07	4e-07
NEURL3	2.50619	1.25457	1.06e-07	4.15e-07
XDH	4.04709	3.9062	1.07e-07	4.16e-07
CCDC160	2.27514	2.69311	1.07e-07	4.17e-07
GFY	6.8911	0.595903	1.09e-07	4.25e-07
CNIH2	2.4041	2.32962	1.13e-07	4.41e-07
PAX9	3.73864	3.33891	1.14e-07	4.43e-07
GPR87	3.60589	0.237184	1.15e-07	4.45e-07
DSG4	6.69638	0.0564856	1.17e-07	4.52e-07
ENTPD8	3.07116	3.46356	1.19e-07	4.61e-07
DEGS2	2.62085	5.76551	1.21e-07	4.69e-07
PRSS22	2.21326	4.69779	1.23e-07	4.75e-07
EPS8L3	4.4816	2.28361	1.23e-07	4.75e-07
UPK1B	4.51067	6.20638	1.24e-07	4.78e-07
SLC25A35	2.67373	6.16065	1.29e-07	4.96e-07
GSC	3.03706	1.61946	1.34e-07	5.17e-07
FSD1	3.25734	1.34224	1.36e-07	5.25e-07
GRHL3	2.71242	2.43047	1.37e-07	5.26e-07
BAIAP2L2	3.10288	4.02292	1.39e-07	5.32e-07
PADI1	4.40476	1.83943	1.43e-07	5.47e-07
SP8	7.596	2.08262	1.53e-07	5.86e-07
DLX2	7.3379	1.00565	1.54e-07	5.87e-07
ROBO2	2.58244	4.69661	1.61e-07	6.15e-07
HES2	2.60014	4.13497	1.62e-07	6.19e-07
SLURP1	6.5686	0.500723	1.65e-07	6.29e-07
ORM2	4.37498	2.60027	1.66e-07	6.31e-07
LY6K	3.50807	1.88032	1.69e-07	6.43e-07
CCR8	2.80764	-1.66331	1.73e-07	6.58e-07
NCCRP1	3.98689	2.8707	1.74e-07	6.61e-07
AIFM3	2.05201	1.7031	1.74e-07	6.61e-07
PLA2G10	2.64936	0.977266	1.74e-07	6.61e-07
KCNJ15	3.79961	3.55435	1.8e-07	6.83e-07
C15orf48	2.29669	3.1724	1.8e-07	6.83e-07
KCNN1	3.14243	2.78178	1.82e-07	6.9e-07
C2CD4A	3.28298	4.19684	1.9e-07	7.17e-07
LTB	2.44086	4.12058	1.91e-07	7.2e-07
FXYD3	2.46908	6.84249	1.93e-07	7.26e-07
TMEM213	3.99412	2.17976	1.95e-07	7.34e-07
NKPD1	2.15486	0.192601	2e-07	7.51e-07
TBX20	4.62318	-1.84458	2e-07	7.52e-07
CAMP	5.62041	0.941754	2e-07	7.53e-07
C2orf72	2.90504	1.29699	2.15e-07	8.02e-07
SHISA8	3.33662	0.985703	2.26e-07	8.41e-07
SLC18A3	7.19881	0.294691	2.32e-07	8.62e-07
CLPSL1	5.24883	1.31854	2.39e-07	8.86e-07
CCL20	3.65696	4.24714	2.52e-07	9.34e-07
XG	3.1427	3.47101	2.54e-07	9.38e-07
TFAP2B	5.65229	1.44585	2.56e-07	9.46e-07
FGF8	6.11055	1.88342	2.61e-07	9.65e-07
RGR	5.58693	0.307982	2.66e-07	9.8e-07
PSCA	4.52235	3.4916	2.7e-07	9.94e-07
SERPINB5	3.71625	2.61797	2.7e-07	9.96e-07
GPR35	2.395	4.01478	2.77e-07	1.02e-06
CCL18	3.85478	3.47225	2.79e-07	1.03e-06
CST2	5.50926	2.4611	2.88e-07	1.06e-06
HIST1H3G	3.2918	0.570694	2.93e-07	1.08e-06
TRIB3	2.14747	4.47477	2.94e-07	1.08e-06
ETV4	2.49137	5.47517	3.21e-07	1.17e-06
MAST1	2.33667	2.44437	3.21e-07	1.17e-06
OASL	2.45409	3.50832	3.22e-07	1.18e-06
GSDMC	2.96118	0.480761	3.23e-07	1.18e-06
CST4	7.06254	2.51462	3.25e-07	1.19e-06
CDRT15	2.54124	-2.70189	3.3e-07	1.2e-06
TMEM249	2.63685	-1.59358	3.36e-07	1.22e-06
TFF1	5.63679	2.53716	3.36e-07	1.23e-06
CA6	6.82044	1.34296	3.66e-07	1.33e-06
DISP3	3.17423	2.789	4.16e-07	1.5e-06
CLCA4	4.07254	0.401042	4.24e-07	1.52e-06
IGF2BP3	3.17178	2.19802	4.26e-07	1.53e-06
LCN15	5.99505	1.69555	4.35e-07	1.56e-06
PTK6	2.70375	2.96539	4.36e-07	1.56e-06
COL17A1	3.05678	3.89214	4.49e-07	1.61e-06
SCX	2.42007	3.2405	4.52e-07	1.62e-06
KRT81	3.88162	2.34626	4.58e-07	1.64e-06
CST1	6.9011	6.79917	4.63e-07	1.66e-06
KLK12	4.80086	2.42316	4.63e-07	1.66e-06
PMCH	6.04594	-0.207339	4.64e-07	1.66e-06
SLC5A1	3.30351	4.44614	4.76e-07	1.7e-06
CRABP1	5.87892	4.66826	4.79e-07	1.71e-06
PLPP4	3.17182	1.41067	4.89e-07	1.74e-06
NFE2	2.59461	2.50986	5.06e-07	1.8e-06
FNDC10	2.03738	4.12841	5.08e-07	1.81e-06
GPRC5D	2.51965	0.0996491	5.1e-07	1.82e-06
FCRL2	3.61273	0.947427	5.42e-07	1.92e-06
GBX2	5.08763	-1.29276	5.42e-07	1.92e-06
TAS1R1	2.93455	1.04687	5.49e-07	1.94e-06
VAX1	6.70491	0.323596	5.59e-07	1.98e-06
FBN2	3.40552	6.29924	5.7e-07	2.01e-06
FXYD4	4.7306	1.25251	5.9e-07	2.08e-06
SPDYC	4.38149	-0.0991825	6.06e-07	2.14e-06
TMC5	2.1777	5.74164	6.09e-07	2.15e-06
C1orf116	2.24709	4.37692	6.15e-07	2.17e-06
TMPRSS11E	5.55498	0.345266	6.22e-07	2.19e-06
TMEM89	3.147	-1.72254	6.27e-07	2.21e-06
GALNT5	2.30965	1.44212	6.29e-07	2.21e-06
MAB21L3	2.68429	-0.822778	6.29e-07	2.21e-06
TGFA	2.06359	4.90823	6.33e-07	2.22e-06
CLLU1OS	3.84096	-1.86192	6.45e-07	2.26e-06
MROH2A	4.0935	0.718964	6.53e-07	2.29e-06
SLC25A48	3.68956	1.13401	6.65e-07	2.33e-06
IGSF23	3.53421	0.0490382	6.69e-07	2.34e-06
LHB	2.52885	-0.892491	6.71e-07	2.35e-06
HIST1H1D	3.85118	-0.674432	6.71e-07	2.35e-06
BEX5	3.53643	5.83787	6.91e-07	2.41e-06
CPNE7	2.51004	3.25241	6.98e-07	2.44e-06
HMGA2	3.12771	4.12656	7.34e-07	2.55e-06
B3GNT3	3.06011	4.48518	7.84e-07	2.72e-06
ADAMDEC1	2.93095	2.39216	7.89e-07	2.74e-06
NMUR2	3.24877	0.917003	8e-07	2.77e-06
TOX3	2.67246	3.50416	8.2e-07	2.84e-06
SPINK4	3.85619	-0.376612	8.23e-07	2.85e-06
IDO2	3.83377	0.137913	8.28e-07	2.86e-06
LTK	2.95363	1.79274	8.52e-07	2.94e-06
SPRR1B	8.43231	3.33462	8.63e-07	2.97e-06
CLEC18B	2.63688	-0.385231	8.78e-07	3.02e-06
DSC2	2.14832	5.98673	9.12e-07	3.13e-06
HIST2H2AB	3.51867	-1.57945	9.31e-07	3.19e-06
SERPINA1	2.9911	9.18006	9.71e-07	3.32e-06
DACT2	2.25256	6.00779	9.76e-07	3.33e-06
IL1RN	2.29801	3.64991	9.86e-07	3.36e-06
FGFBP1	3.70952	3.45385	9.9e-07	3.38e-06
ARSF	4.59925	-1.17186	9.92e-07	3.38e-06
ATP4A	3.48517	-0.79218	1e-06	3.41e-06
KIF4B	2.50963	-2.34626	1.04e-06	3.52e-06
GRM8	3.2067	1.30517	1.04e-06	3.55e-06
KRT31	8.34469	3.39029	1.06e-06	3.59e-06
CPLX2	5.30584	3.50615	1.09e-06	3.7e-06
SIGLEC12	2.7016	-0.267822	1.09e-06	3.7e-06
NKX6-1	4.72115	0.809731	1.09e-06	3.71e-06
CALML6	2.07558	-0.644608	1.14e-06	3.85e-06
GPX2	4.92021	5.14827	1.16e-06	3.94e-06
HOXB6	2.31094	6.39248	1.24e-06	4.19e-06
SLC38A8	4.23416	-0.0403445	1.26e-06	4.23e-06
SPINK8	4.60433	-1.90867	1.29e-06	4.33e-06
PCP2	2.52016	1.89834	1.3e-06	4.35e-06
KRTAP2-3	4.51577	-1.36902	1.31e-06	4.41e-06
IL1R2	2.34846	3.60757	1.33e-06	4.45e-06
DLL3	4.71521	1.3443	1.34e-06	4.5e-06
DRAXIN	2.18093	1.98716	1.39e-06	4.66e-06
STMN2	3.35402	1.06716	1.4e-06	4.7e-06
C5orf46	3.9316	-1.37924	1.41e-06	4.72e-06
CAMKV	4.03164	-0.83439	1.41e-06	4.72e-06
PF4V1	4.72408	-0.433972	1.44e-06	4.81e-06
HIST1H4C	3.44165	-0.751277	1.44e-06	4.82e-06
CALML5	7.36627	2.78782	1.52e-06	5.05e-06
ITGB6	2.1633	5.12497	1.53e-06	5.1e-06
TLX1	8.14439	1.52044	1.56e-06	5.19e-06
M1AP	2.38632	3.12467	1.56e-06	5.2e-06
LRP4	3.12597	6.38077	1.57e-06	5.22e-06
CKM	2.70392	0.225364	1.61e-06	5.34e-06
CHIT1	4.44404	3.33083	1.62e-06	5.37e-06
S100A9	3.81026	7.32156	1.67e-06	5.52e-06
STK31	2.23967	0.679881	1.69e-06	5.59e-06
IDO1	2.46268	6.15154	1.76e-06	5.82e-06
USP41	3.36928	-2.37768	1.78e-06	5.86e-06
OLIG3	5.25069	-1.71684	1.79e-06	5.91e-06
TNNI3	3.11486	2.70303	1.82e-06	6.01e-06
SPINK1	6.25567	3.21266	1.9e-06	6.24e-06
SYNGR3	2.27678	1.82482	1.9e-06	6.24e-06
AVPR1B	3.76521	0.735677	1.92e-06	6.3e-06
LRTM2	4.69528	0.521594	1.97e-06	6.45e-06
HIST2H2BF	2.23589	1.45319	2.08e-06	6.78e-06
MIA	4.38886	1.06917	2.14e-06	6.96e-06
PLEKHS1	2.71777	5.93735	2.15e-06	7e-06
FREM2	2.21405	5.16604	2.21e-06	7.19e-06
GALR3	2.7602	-2.39795	2.25e-06	7.29e-06
DSG3	6.83307	2.33715	2.3e-06	7.47e-06
SMIM32	3.95662	-0.632577	2.33e-06	7.53e-06
ISL2	5.12772	-0.285655	2.34e-06	7.57e-06
DUSP9	3.56107	1.0054	2.35e-06	7.6e-06
KCNS1	3.04865	0.668243	2.36e-06	7.65e-06
FAM83C	4.00462	-0.995083	2.41e-06	7.77e-06
EDAR	3.466	2.43467	2.49e-06	8.05e-06
IVL	7.72546	2.59242	2.52e-06	8.11e-06
GLYATL3	5.61839	0.371891	2.55e-06	8.2e-06
ANKRD34B	4.39139	0.457512	2.55e-06	8.22e-06
TREH	2.575	0.410379	2.56e-06	8.23e-06
SRARP	4.23765	3.17159	2.6e-06	8.36e-06
IYD	3.2402	0.477043	2.62e-06	8.41e-06
SLC3A1	3.28373	2.59119	2.76e-06	8.85e-06
BIRC7	2.7895	-0.0669449	2.82e-06	9.03e-06
CDH15	3.16009	0.394366	2.82e-06	9.05e-06
HNF4G	2.1478	2.27251	2.82e-06	9.05e-06
LY6D	5.09049	2.6971	2.87e-06	9.19e-06
SPINK6	8.49543	1.67332	2.91e-06	9.31e-06
TDO2	2.95881	1.81495	2.93e-06	9.37e-06
OR5AU1	4.5839	-2.64402	2.98e-06	9.52e-06
HIST1H2BE	2.3457	-1.03565	3.05e-06	9.74e-06
DGCR6	2.11431	1.6648	3.15e-06	1e-05
MAFA	3.6669	-0.727852	3.17e-06	1.01e-05
EPHA7	2.81209	4.707	3.19e-06	1.02e-05
KRT6C	6.48597	0.81463	3.24e-06	1.03e-05
CCNA1	2.59961	5.85437	3.31e-06	1.05e-05
TNF	2.32555	2.13187	3.34e-06	1.06e-05
IFI27	2.44761	9.36147	3.39e-06	1.07e-05
PTPRN	2.58494	0.269617	3.41e-06	1.08e-05
OLFM4	5.38338	6.65513	3.47e-06	1.1e-05
SPTSSB	3.23236	2.99468	3.5e-06	1.11e-05
GJB4	3.51338	0.161247	3.5e-06	1.11e-05
SIM1	5.66031	-0.492632	3.56e-06	1.12e-05
SHISAL2B	3.71725	-0.0986232	3.56e-06	1.12e-05
MSMB	5.273	0.902559	3.59e-06	1.13e-05
CLCA2	4.56423	0.808636	3.62e-06	1.14e-05
CXCL14	3.28534	8.31043	3.79e-06	1.19e-05
IL36G	5.27547	-1.30622	3.81e-06	1.2e-05
DEFB4A	4.34903	-0.28492	3.85e-06	1.21e-05
HOXB5	2.33441	5.88731	4.03e-06	1.26e-05
CAPN8	2.73419	2.24606	4.05e-06	1.27e-05
FBP2	3.7478	-1.5279	4.07e-06	1.27e-05
HIST1H3C	3.75619	-1.65274	4.17e-06	1.3e-05
S100A7	7.07766	3.30957	4.2e-06	1.31e-05
OTOA	3.13733	0.194654	4.24e-06	1.32e-05
FSTL4	3.11113	2.48022	4.26e-06	1.32e-05
AMBP	3.93888	3.41558	4.29e-06	1.33e-05
IGFL1	5.84224	0.159415	4.32e-06	1.34e-05
MLNR	2.48104	-1.61151	4.37e-06	1.36e-05
TUBB8P12	2.06354	-0.340513	4.38e-06	1.36e-05
MPC1L	4.75259	-2.24911	4.4e-06	1.37e-05
DNAJC5B	3.28081	0.768397	4.42e-06	1.37e-05
TTC6	3.32503	1.10753	4.46e-06	1.38e-05
NEUROG2	6.88998	1.16657	4.46e-06	1.38e-05
GRIK2	2.63695	2.13662	4.48e-06	1.39e-05
SHD	4.56501	-0.115238	4.5e-06	1.4e-05
RNF175	2.01905	1.16855	4.59e-06	1.42e-05
NYAP2	3.39049	-2.04242	4.6e-06	1.42e-05
C1orf127	2.26461	-0.188994	4.7e-06	1.45e-05
KIAA1549L	2.89904	1.68104	4.7e-06	1.45e-05
DKK1	5.494	4.83767	4.71e-06	1.45e-05
SCGB1D1	7.56755	3.84938	4.95e-06	1.53e-05
PROM1	2.39396	6.90193	4.98e-06	1.53e-05
CLDN6	4.85407	2.91117	4.99e-06	1.54e-05
DPP10	3.59949	3.01857	4.99e-06	1.54e-05
KRT83	4.95913	1.06876	5e-06	1.54e-05
RTBDN	3.7608	-1.048	5.09e-06	1.56e-05
MYADML2	2.44873	-1.92914	5.14e-06	1.58e-05
NRCAM	2.15897	5.4959	5.24e-06	1.61e-05
PCDH19	2.11052	5.28147	5.26e-06	1.61e-05
FAM57B	2.22828	-0.641864	5.42e-06	1.66e-05
FAM84A	2.09287	6.3051	5.46e-06	1.67e-05
VSIG8	4.33926	2.73585	5.48e-06	1.68e-05
CEACAM6	3.61558	4.43934	5.56e-06	1.7e-05
IBSP	3.24028	-0.413116	5.65e-06	1.73e-05
VWA5B2	3.17179	4.41707	5.84e-06	1.78e-05
CD8B2	5.26718	-0.383767	5.86e-06	1.78e-05
SPRR2D	8.04094	3.06386	5.86e-06	1.79e-05
BARX1	5.2272	2.82346	5.89e-06	1.79e-05
FOXB1	4.66989	2.32796	6e-06	1.83e-05
CES3	2.35463	4.84634	6.09e-06	1.85e-05
NKX2-2	6.98196	-0.152318	6.1e-06	1.86e-05
P2RX5	2.14072	0.281559	6.15e-06	1.87e-05
GPR83	3.43839	1.77444	6.19e-06	1.88e-05
TRIM17	2.29792	3.33129	6.28e-06	1.91e-05
HTR3A	4.15815	1.63447	6.31e-06	1.91e-05
KCNJ10	2.15172	0.608804	6.32e-06	1.92e-05
TAC3	3.70004	0.289761	6.39e-06	1.94e-05
SLPI	2.63378	10.2153	6.55e-06	1.98e-05
EN2	3.62018	3.28598	6.56e-06	1.98e-05
CRYBA2	4.99416	-1.91861	6.58e-06	1.99e-05
LIN28B	5.28936	0.551274	6.91e-06	2.08e-05
CEACAM5	5.1245	5.19638	7.04e-06	2.12e-05
CDK5R2	5.14455	-0.481359	7.11e-06	2.14e-05
CXCL17	3.2483	6.49995	7.14e-06	2.15e-05
FOXE3	3.70417	-1.61901	7.27e-06	2.19e-05
ODAM	5.82741	3.48207	7.27e-06	2.19e-05
S100A3	3.6433	3.87187	7.31e-06	2.2e-05
SMIM24	2.88735	3.24892	7.33e-06	2.2e-05
SGK2	2.11076	2.93183	7.64e-06	2.29e-05
FOXA3	3.29373	1.9286	7.71e-06	2.31e-05
CLRN3	3.25877	-0.610636	7.75e-06	2.32e-05
FOXN4	3.13503	2.79005	7.77e-06	2.32e-05
HAS3	2.32812	4.01491	7.77e-06	2.33e-05
MMP13	4.93425	-0.818734	7.87e-06	2.35e-05
ORM1	4.82031	3.79062	7.91e-06	2.36e-05
KCNN4	2.14877	6.05232	7.93e-06	2.37e-05
CLIC3	2.14395	3.84612	8.17e-06	2.44e-05
DLX1	5.70285	1.13898	8.29e-06	2.47e-05
NKX2-5	5.18564	0.92379	8.35e-06	2.48e-05
CASP14	5.5405	1.7881	8.42e-06	2.5e-05
MUC21	4.40864	-0.114424	8.46e-06	2.51e-05
CALCB	6.37608	3.00232	8.51e-06	2.53e-05
GFRA3	3.72905	4.91737	8.53e-06	2.53e-05
CAMK2N2	2.4453	0.0268507	8.58e-06	2.55e-05
HECW1	2.00263	0.670446	8.69e-06	2.58e-05
CYP2C18	3.93918	-0.657579	8.69e-06	2.58e-05
ONECUT1	4.08365	-1.43891	8.92e-06	2.64e-05
ARHGDIG	4.04764	1.09895	9.18e-06	2.71e-05
CALML3	6.68904	4.4317	9.19e-06	2.71e-05
ITPRID1	3.06342	1.94244	9.46e-06	2.79e-05
MSX2	2.623	5.62583	9.49e-06	2.8e-05
VPREB3	2.57097	0.690491	9.8e-06	2.89e-05
TUBB8	2.0441	-0.501852	9.96e-06	2.93e-05
SPRR1A	7.32707	1.81739	1.01e-05	2.96e-05
SIX3	4.42788	1.24396	1.03e-05	3.01e-05
SYCE3	2.51478	0.332988	1.04e-05	3.05e-05
CDC20B	4.02155	4.62071	1.04e-05	3.06e-05
PKD2L1	2.14259	-1.07036	1.05e-05	3.07e-05
EDN2	2.34178	3.388	1.05e-05	3.07e-05
FGF3	7.65849	2.48059	1.05e-05	3.07e-05
SH2D6	2.73359	-0.065193	1.06e-05	3.12e-05
GJB5	2.92054	0.948636	1.08e-05	3.15e-05
CTLA4	2.1679	1.26856	1.1e-05	3.21e-05
HMX1	7.65763	-0.178823	1.14e-05	3.33e-05
CXCL5	3.61037	4.38935	1.21e-05	3.52e-05
HCN4	2.40447	0.301044	1.23e-05	3.58e-05
PDX1	5.18574	-0.551	1.23e-05	3.58e-05
ONECUT3	3.72669	1.09606	1.24e-05	3.6e-05
S100A8	3.65416	5.79878	1.26e-05	3.66e-05
CHRNG	2.93569	-1.25563	1.26e-05	3.67e-05
LHX5	3.96086	-1.81517	1.27e-05	3.69e-05
FGFR4	2.03766	4.63714	1.28e-05	3.71e-05
NOTUM	4.71028	7.28943	1.28e-05	3.72e-05
NKAIN4	3.04373	1.92741	1.29e-05	3.75e-05
HNF1A	2.63489	2.18685	1.32e-05	3.84e-05
SMIM35	2.60467	-3.05745	1.34e-05	3.87e-05
CERS1	2.50302	1.68875	1.34e-05	3.87e-05
CYP4Z1	2.64442	-0.217938	1.36e-05	3.95e-05
IL11	2.26544	1.00921	1.37e-05	3.95e-05
CALB1	4.14549	2.09604	1.37e-05	3.96e-05
UGT1A6	6.00605	0.524982	1.41e-05	4.08e-05
TRIM10	2.97574	-0.638236	1.43e-05	4.14e-05
GLDC	2.78698	3.88283	1.44e-05	4.15e-05
B4GALNT2	5.52508	0.121646	1.47e-05	4.25e-05
CALCA	7.67188	3.95432	1.52e-05	4.38e-05
SYNGR4	2.30238	-1.4375	1.54e-05	4.42e-05
FGF4	8.53411	2.62441	1.54e-05	4.42e-05
TCHH	3.33213	2.12343	1.54e-05	4.43e-05
SLC12A3	3.67425	1.28417	1.55e-05	4.44e-05
SERPINA11	5.34888	2.49657	1.59e-05	4.55e-05
EDN3	4.45023	5.17019	1.63e-05	4.67e-05
HORMAD1	4.4884	0.243794	1.64e-05	4.68e-05
GOLGA7B	2.97972	2.6497	1.7e-05	4.84e-05
FOXI1	6.08137	1.09227	1.7e-05	4.86e-05
IL13RA2	2.96809	0.532962	1.71e-05	4.87e-05
DKK4	7.92323	7.6515	1.71e-05	4.88e-05
HAVCR1	3.75664	-0.225972	1.77e-05	5.03e-05
ASCL5	3.24934	1.32615	1.78e-05	5.05e-05
SP5	3.10467	4.83896	1.79e-05	5.08e-05
TBX10	4.33308	-1.09092	1.79e-05	5.08e-05
KLHDC7B	2.41129	2.97386	1.79e-05	5.08e-05
SOX14	5.41596	0.186906	1.8e-05	5.1e-05
TMEM178A	2.41851	4.80283	1.82e-05	5.17e-05
SOHLH1	5.58465	0.177488	1.84e-05	5.2e-05
CYP2B6	4.55142	0.831049	1.86e-05	5.27e-05
A2ML1	2.92484	3.07761	1.87e-05	5.3e-05
SLC9A4	2.82133	1.25105	1.91e-05	5.39e-05
CRYBA4	5.03658	1.11621	1.95e-05	5.49e-05
PKP1	3.98145	3.32814	1.96e-05	5.52e-05
SYT5	2.99741	2.39073	1.96e-05	5.54e-05
PRLH	3.82821	-1.70246	1.97e-05	5.55e-05
CTAGE4	2.26352	-0.862206	1.99e-05	5.61e-05
SPRR3	7.45724	3.82042	2.08e-05	5.84e-05
SOX11	3.84622	0.488553	2.11e-05	5.92e-05
INSM1	5.2541	0.697739	2.16e-05	6.03e-05
FAM71F1	2.46096	-1.3461	2.16e-05	6.06e-05
HIST1H2BI	4.15933	-1.44256	2.19e-05	6.11e-05
MAGEA11	6.64821	0.705741	2.19e-05	6.11e-05
RPTN	9.07338	2.21691	2.24e-05	6.24e-05
SLC30A2	2.92919	2.74285	2.3e-05	6.4e-05
NKAIN1	2.73643	1.07772	2.33e-05	6.48e-05
C4orf54	3.13222	2.74342	2.34e-05	6.51e-05
UNC93A	2.58423	1.14306	2.5e-05	6.93e-05
KRT86	2.12983	2.61053	2.51e-05	6.97e-05
EPHB3	2.20014	6.95687	2.57e-05	7.11e-05
DEFB1	3.00786	5.52546	2.63e-05	7.27e-05
CALN1	3.34271	2.29571	2.63e-05	7.27e-05
POU3F3	7.07021	3.31022	2.73e-05	7.55e-05
CTAGE15	2.63524	-2.16528	2.76e-05	7.61e-05
ALG1L	2.07909	2.22024	2.77e-05	7.63e-05
ZIC5	6.3176	1.31285	2.85e-05	7.84e-05
PRSS3	3.59882	0.517878	2.87e-05	7.91e-05
SLC35D3	5.47549	-0.0283088	2.91e-05	8.01e-05
RNASE10	3.23689	-1.67063	3.02e-05	8.27e-05
SERPINA4	3.34307	2.84177	3.02e-05	8.29e-05
SFTPB	5.71047	3.51263	3.04e-05	8.31e-05
GAL	3.65238	1.81438	3.12e-05	8.54e-05
TEX19	3.47894	-1.6333	3.28e-05	8.93e-05
SPRR2A	6.31088	1.80043	3.31e-05	9.02e-05
AMBN	9.1177	2.80019	3.32e-05	9.05e-05
AC137834.1	2.26579	-2.65899	3.33e-05	9.07e-05
SLITRK6	2.74764	3.05689	3.42e-05	9.29e-05
GLYATL1	2.19509	0.994428	3.48e-05	9.46e-05
KRT79	6.47737	-0.0930228	3.55e-05	9.62e-05
BEST3	4.53575	0.419873	3.62e-05	9.81e-05
NKX2-1	8.1119	2.0463	3.64e-05	9.86e-05
TRIM43	4.53558	-1.90157	3.68e-05	9.96e-05
INSL4	6.07739	-0.530566	3.68e-05	9.96e-05
MUC2	3.14465	1.89281	3.72e-05	0.000100664
NPW	2.38081	1.94483	3.81e-05	0.000102788
CCL22	2.3164	2.71579	4e-05	0.00010787
WNT3A	3.37729	1.00063	4.04e-05	0.00010876
LGSN	3.82234	1.30448	4.09e-05	0.000109869
CRYM	2.70775	2.76811	4.14e-05	0.00011112
PLA2G4D	4.0595	1.04365	4.19e-05	0.000112448
GBP5	2.1042	4.53223	4.25e-05	0.00011409
PSORS1C2	4.67309	1.86142	4.37e-05	0.000117164
PGLYRP3	5.26118	-1.33618	4.47e-05	0.000119607
SEZ6L	4.76298	3.39813	4.57e-05	0.000121841
S100A7A	7.10978	-0.692811	4.63e-05	0.000123465
CGB5	5.36844	-1.40782	4.67e-05	0.000124242
GZMB	2.25351	3.46314	4.72e-05	0.000125623
TESC	2.37027	5.18398	4.77e-05	0.000126809
MUC5B	3.85616	9.137	4.81e-05	0.000127587
HSPA6	2.98236	4.36806	4.83e-05	0.000128147
POU3F2	3.0576	-0.526065	4.88e-05	0.00012937
MYH7B	3.41573	5.32152	4.89e-05	0.000129677
WNT7A	3.09543	4.86655	4.93e-05	0.000130549
LGALS9B	2.35522	-2.26273	4.93e-05	0.000130635
SLC6A14	2.95487	3.63349	5.03e-05	0.000133121
CREB3L1	2.09939	6.99272	5.06e-05	0.000133955
CACNA1I	3.00008	1.2902	5.14e-05	0.000135964
BPIFB1	4.43192	3.57939	5.18e-05	0.000136844
ANKRD1	2.63009	0.687318	5.26e-05	0.000138864
GDA	2.50117	5.5678	5.3e-05	0.000139904
SLC6A20	2.11083	4.05903	5.36e-05	0.000141277
OTOG	3.39152	-0.228832	5.75e-05	0.000150807
CPA5	2.83518	-1.06282	5.82e-05	0.000152474
ANKS4B	3.62177	0.273178	5.87e-05	0.000153653
CDHR1	2.58485	4.319	5.98e-05	0.000156543
COL11A1	2.84922	1.9569	6.02e-05	0.000157273
ERAS	4.19631	0.769976	6.03e-05	0.000157692
NKX2-8	3.62849	-1.39018	6.12e-05	0.000159784
EPHA8	4.70226	0.0988651	6.12e-05	0.000159873
ADAM2	4.35481	-1.36411	6.31e-05	0.000164475
AFF2	2.13375	2.953	6.4e-05	0.00016668
DEFB126	5.31421	-1.34871	6.41e-05	0.000166749
SCGB3A1	4.50675	7.07279	6.54e-05	0.000169906
DIO2	2.04278	5.67909	6.8e-05	0.0001761
LRRC52	2.92441	-2.27031	6.82e-05	0.000176737
MS4A15	3.21025	-0.745187	6.94e-05	0.000179701
GRP	2.35791	0.716629	7.32e-05	0.000188857
MUC7	5.6883	0.696038	7.34e-05	0.000189276
OTOS	5.14979	-0.180682	7.37e-05	0.000189971
PDCL2	4.98237	-1.17777	7.4e-05	0.000190525
MMP3	3.0693	2.39278	7.45e-05	0.000191821
CCL24	2.46467	-0.100423	7.52e-05	0.000193387
SLC13A2	4.49445	0.516875	7.52e-05	0.000193387
CELA3A	3.47011	-1.90148	7.52e-05	0.000193453
SALL4	2.18993	1.20125	7.59e-05	0.000195004
ALPK3	2.05338	5.21524	7.61e-05	0.000195456
AC007192.1	2.68778	-2.49227	7.67e-05	0.000196975
EREG	3.29011	1.17584	7.84e-05	0.000200854
NKX6-3	5.12066	1.28911	7.84e-05	0.000200906
LRP2	3.56171	3.28835	7.88e-05	0.000201884
MCEMP1	2.17136	-0.201774	7.92e-05	0.000202882
PPP1R14D	2.12125	-0.295279	7.93e-05	0.000203074
DSG1	4.13531	-0.805232	7.95e-05	0.000203588
AC008687.4	2.01621	-2.63973	8.41e-05	0.000214748
TRPM8	2.70583	0.800553	8.52e-05	0.000217357
CTSE	3.58876	2.5289	8.64e-05	0.000220189
PRSS1	4.14396	0.901772	8.66e-05	0.000220556
ROS1	3.50583	0.175001	8.74e-05	0.000222618
GNG13	4.55578	-1.15779	8.79e-05	0.000223614
TRIM31	2.78519	3.25845	8.93e-05	0.000226817
CACNA1S	5.73097	1.49955	8.96e-05	0.000227601
HRH3	4.16137	-1.64684	9.05e-05	0.000229547
BECN2	2.46752	-2.39809	9.19e-05	0.000232906
IL17C	3.21683	0.0827531	9.23e-05	0.000233879
TP63	2.17789	2.00822	9.37e-05	0.000237052
TMEM145	2.10549	0.391161	9.71e-05	0.000245224
ALPI	3.92556	-1.58816	9.75e-05	0.000246007
SULT4A1	2.299	2.22696	9.75e-05	0.000246007
CUX2	2.773	2.2307	9.9e-05	0.000249643
OR1F1	2.90798	-1.53035	0.000104001	0.000261138
AMTN	8.2695	1.38499	0.000105878	0.000265518
KRTAP4-1	4.85472	-1.84376	0.000106716	0.000267432
APLP1	2.05405	4.16285	0.000107068	0.000268275
DUOX2	2.36031	2.16043	0.000107301	0.000268784
KRT40	2.92259	-1.02238	0.000109446	0.000273967
KRT17	2.66915	7.2707	0.000112645	0.000281386
ALPP	3.32323	5.66379	0.000113525	0.000283386
HIST1H4K	2.20879	-2.45816	0.000114928	0.00028661
DHRS2	4.38632	4.17752	0.000119045	0.000295969
NRSN1	2.91369	-0.69079	0.000119268	0.000296401
IHH	3.00389	6.34992	0.000121607	0.00030167
IL22RA2	2.40768	-1.95682	0.00012181	0.000302089
LRRTM1	2.48096	5.0907	0.000123268	0.000305366
CRYBB2	2.43962	0.620225	0.000124443	0.000308105
CHAT	5.01179	-2.32649	0.000125854	0.000311172
SLC39A5	2.4063	0.127434	0.000126818	0.000313381
HRASLS	2.17406	1.02882	0.00012703	0.00031382
FAM25A	4.50861	-2.43783	0.000128129	0.000316228
SST	4.86031	3.59261	0.000128918	0.000318046
IL31RA	2.14761	-0.719635	0.000130024	0.000320597
SPX	2.16174	2.35338	0.000132312	0.000325924
AL360181.3	2.01578	-2.92647	0.0001363	0.000334965
SEMG2	4.73228	-2.55919	0.000136504	0.000335422
CGB3	4.10165	-2.3433	0.000138047	0.000338981
HMGCS2	3.7587	1.84371	0.00013877	0.000340661
KLK13	2.20412	1.45588	0.000141446	0.000346947
ZG16B	2.17586	2.96225	0.000142276	0.000348792
ADTRP	2.26256	0.669345	0.000143142	0.000350771
DEFA5	11.5657	5.11765	0.000144957	0.00035483
UPK1A	2.8363	-0.440289	0.000145005	0.000354899
NEUROG1	4.8577	-2.0639	0.000148134	0.000362161
SFTPA2	2.66174	-0.246272	0.000148441	0.000362765
KRT71	7.26685	1.25942	0.000151869	0.000370585
EYA1	2.25217	2.37324	0.000154661	0.000376937
APELA	2.74931	-1.53567	0.000155424	0.000378692
PLA2G2D	3.0121	2.73556	0.000156152	0.000380363
IGF2BP1	3.46648	0.957917	0.000157017	0.000382106
FGF20	4.25821	2.40426	0.000157125	0.000382214
GPR55	2.28978	0.394667	0.000157478	0.000383022
CCR3	2.56086	-0.991922	0.000160386	0.000389724
CLDN17	5.9204	-1.70176	0.000163499	0.000396858
KRTAP1-3	4.54094	-2.02179	0.00016395	0.000397843
CP	2.14795	7.69059	0.000163992	0.000397892
COL10A1	2.70395	1.5563	0.000168612	0.000408715
OLIG1	3.97034	-1.54125	0.000171964	0.000416051
RSPO2	3.81318	0.197778	0.000174704	0.000422396
TMPRSS11D	4.18393	-0.905449	0.00017925	0.000432512
MCCD1	4.69833	-1.03636	0.000182059	0.000438935
GP2	6.71552	3.74842	0.000183036	0.000441054
MYBPHL	2.31779	-1.97039	0.000184479	0.000444412
MZB1	2.32947	3.94213	0.00018744	0.000450816
MEP1A	3.05068	-0.836834	0.000191829	0.0004602
DMBT1	3.25228	5.44678	0.000196464	0.000470752
GALP	2.93233	-0.693473	0.000198255	0.000474725
NLRP7	2.75849	0.218348	0.000198595	0.00047535
ABCC12	3.12117	-2.08686	0.000201918	0.000482659
LHFPL5	2.86518	-1.16709	0.000203401	0.000485945
CRYBB1	2.80461	2.22754	0.000205085	0.000489707
WIF1	3.45402	5.63995	0.00020944	0.000499308
MTLN	2.07482	5.78357	0.000209771	0.000500029
SCGB1D4	5.86188	5.84275	0.00021471	0.00051092
ELOVL3	2.33091	0.155481	0.000215935	0.000513425
SPINK7	6.28389	1.35556	0.000223142	0.000529157
DYNAP	3.31088	-2.03731	0.00022854	0.000540957
KRT33A	3.94448	-2.3656	0.000231216	0.000546714
HHIPL2	2.23679	-0.0505073	0.000232815	0.000550277
DUOXA2	2.45514	-1.01425	0.000235934	0.000557207
RAB3B	2.09342	3.07524	0.000236267	0.000557847
HMX3	5.6889	-1.5272	0.000241516	0.000569341
PCSK1	3.25761	1.33518	0.000244089	0.0005748
UGT3A2	3.12857	0.258397	0.000244293	0.000575205
KRT36	3.55248	0.119515	0.000250394	0.00058841
KRTAP3-3	6.22257	-1.15634	0.000250556	0.000588636
BMP5	4.07672	0.634953	0.000264318	0.000618859
C6orf222	2.31763	-1.35188	0.000265736	0.000622018
HOXC13	5.32972	0.506857	0.000268997	0.000628911
S100A14	2.04782	5.40382	0.000270531	0.000632251
SCGB1D2	2.99463	7.03964	0.000271099	0.000633413
LMO1	3.36774	0.32794	0.000274189	0.000640382
SLC14A1	2.57455	3.46196	0.000277419	0.000647046
ITIH2	2.75533	2.87566	0.00027755	0.000647218
CYP4F11	2.15163	3.20629	0.000279012	0.000650458
SLC22A31	2.74197	1.41053	0.000280646	0.000654014
ATP12A	3.50368	0.508631	0.000283245	0.000659641
MUC13	2.63239	4.86326	0.000287411	0.000668736
TBATA	3.94696	-2.68866	0.000289389	0.000673163
ADH7	4.58978	-1.03949	0.000291223	0.000676638
CCDC185	2.47153	-2.74269	0.000302828	0.000702055
TGM3	2.23664	3.56425	0.00030293	0.0007022
TNFSF18	2.15142	-1.31572	0.000306625	0.000709848
GJB6	2.48956	2.37065	0.000308368	0.000713607
SLCO1B3	4.19113	0.277223	0.000311659	0.000720664
PAQR9	3.59473	-1.60109	0.000312839	0.000723276
IGLL1	3.62657	-0.671713	0.00031287	0.000723276
OPRPN	5.59283	-1.10551	0.000313484	0.000724604
OR1N1	6.01597	-1.08635	0.000314661	0.000727231
NTSR1	2.69254	-0.647039	0.000317023	0.000732218
CHRND	2.29417	-1.26046	0.000317292	0.000732648
RAPSN	2.17527	0.232122	0.00031959	0.00073767
IGFBPL1	2.1856	0.88064	0.000338564	0.000779357
FEZF1	3.96697	-0.9259	0.000344963	0.000792764
LHX3	5.82103	-1.30165	0.000358731	0.000821666
AQP12B	5.31481	-0.547022	0.000363985	0.000833168
CHGA	3.66755	7.86004	0.000367397	0.000840549
DEFA6	8.88256	1.84567	0.000368353	0.000842628
CTNNA2	2.11297	4.97431	0.000369447	0.000844808
FUT5	2.97059	-1.68936	0.000374969	0.000856123
MMP8	2.65951	-2.60538	0.000376743	0.000859625
KLRG2	2.17014	0.398898	0.000378485	0.000863052
HOXD13	4.70264	0.432272	0.000378544	0.000863076
GAST	3.67663	-2.56895	0.000379477	0.000864763
SOX21	4.28422	1.28082	0.000379757	0.000865293
PAK5	2.44511	0.872919	0.000380262	0.000866333
MT4	7.44722	2.2111	0.000389117	0.000884482
CEL	2.12063	4.18097	0.000391137	0.000888623
KRT28	6.74961	0.606503	0.0003981	0.000902727
CHRNA3	2.49246	2.08812	0.000402505	0.000911791
VGF	2.91661	2.55135	0.000403157	0.000913129
SLC5A12	2.81738	-0.112886	0.000405167	0.000917357
DPPA2	4.3872	-0.586795	0.000408839	0.000925292
SCGB1A1	3.94344	3.87841	0.000411678	0.000931278
SNCB	2.66488	-0.680104	0.000416534	0.000941311
OBP2B	5.17798	4.66303	0.000420363	0.000949366
TFF2	4.63993	2.38931	0.000427512	0.000964538
MAGEA3	6.55363	1.40012	0.000464515	0.00104162
MYH7	2.75481	-1.24953	0.000469509	0.00105214
WFDC12	3.34815	-2.64037	0.000469613	0.00105224
FGF21	3.5335	-2.39949	0.000469887	0.00105272
TCHHL1	6.0553	-0.702424	0.000470291	0.0010535
PRR9	7.55621	2.5968	0.000472688	0.0010582
RXFP4	2.80205	-0.33707	0.000478882	0.0010706
FABP7	5.51852	0.838252	0.000486345	0.00108566
ENPP3	2.53396	5.02187	0.000489427	0.00109159
TEX101	2.69333	-0.452956	0.000489953	0.00109249
DBH	2.81589	1.69189	0.000489954	0.00109249
LCN2	2.2995	8.90757	0.000493639	0.00109989
TPH1	3.30608	4.13458	0.000497723	0.00110789
CXCL9	2.20593	5.1352	0.000500451	0.00111382
ROPN1	2.72474	-2.14753	0.000503335	0.00111982
GPA33	2.12094	-0.148254	0.000507207	0.00112774
SLIT1	2.38162	1.88652	0.000509677	0.00113309
HBQ1	2.77867	-1.29777	0.000511932	0.00113739
NLRP2	2.44327	5.34254	0.000515652	0.00114495
SMR3B	4.16634	-1.20606	0.000522507	0.00115902
ADGRF1	2.04116	2.85128	0.000524131	0.00116219
SYT13	2.66877	2.75993	0.000532284	0.00117896
LEMD1	2.19994	2.84708	0.000541815	0.00119918
CRYGC	5.91985	-0.448896	0.000543622	0.00120288
MAGEA9B	6.02994	-1.28989	0.000554265	0.00122507
SLC14A2	2.36378	-0.138485	0.000560025	0.00123658
MAGEA6	6.55227	1.56612	0.000571187	0.00125983
DDC	3.52903	0.604396	0.000571334	0.00126
NXPH1	2.69524	-2.20935	0.000576029	0.00126957
SP7	4.05477	0.82296	0.000580807	0.001279
PRAP1	2.52211	1.85749	0.000588856	0.00129466
SLCO6A1	4.04262	-2.21005	0.000601983	0.00132093
MAL	2.51692	5.25476	0.000607201	0.00133156
S100G	3.89983	-2.10246	0.00061837	0.00135423
CRCT1	4.92039	-2.00883	0.000623543	0.00136356
CT45A10	5.56236	-1.24831	0.000625438	0.00136749
CXCL13	2.57436	3.52513	0.00062591	0.00136824
RASGRF1	2.22262	4.13382	0.000643237	0.00140321
TBX18	2.36479	4.23256	0.000643494	0.00140346
PRODH	2.53092	2.50264	0.00064676	0.0014102
NCR2	2.81221	-3.16245	0.000647424	0.00141131
CSN2	4.58888	-2.40346	0.000658078	0.00143314
UBE2U	2.52357	-1.52886	0.000660689	0.00143865
SMC1B	2.03849	0.331507	0.000673586	0.00146442
SCTR	2.43762	1.53763	0.00068392	0.00148455
ABHD12B	2.36371	2.28148	0.000702721	0.00152112
MUCL1	4.29393	3.95041	0.000712144	0.00154003
KRTAP3-1	4.32941	-0.152987	0.000721439	0.00155825
RLBP1	2.86901	-1.96839	0.00072338	0.00156188
CARTPT	6.68488	1.68542	0.000727952	0.00157099
PRPH	2.56924	2.87911	0.000729499	0.00157414
CHIA	2.87048	0.887348	0.000748588	0.001613
KRT74	3.65588	-1.1083	0.000754418	0.00162439
WNT11	2.06952	4.45827	0.000767533	0.00165144
LY6L	5.46021	-1.80962	0.00076946	0.00165519
PTH2R	3.1533	2.42281	0.000771277	0.0016587
ERVV-2	3.1132	-1.97185	0.000787293	0.0016901
CRLF1	2.24711	4.42515	0.000790092	0.00169591
LGALS7	3.61501	-1.76621	0.000792547	0.00170077
GTSF1L	2.29085	-2.90724	0.000792838	0.00170119
COL9A3	2.43756	3.79101	0.000793174	0.00170171
SMR3A	3.95684	-1.74823	0.000798359	0.00171181
LBX1	6.20336	-0.0609937	0.000798575	0.00171207
GPR158	2.51925	0.433543	0.000802058	0.00171871
MT1B	2.6778	-2.64856	0.000804951	0.0017245
FUT6	2.40377	3.00222	0.000819198	0.00175167
MAGEA8	4.42935	0.0571574	0.000822929	0.00175923
FRG2	3.81247	-2.60324	0.000823669	0.0017606
C3orf30	3.22633	-1.80654	0.000848825	0.00181048
AKR1C2	3.47835	5.45443	0.000851372	0.00181548
ITLN2	3.54	0.930483	0.000854543	0.0018216
IGLL5	2.57621	5.65744	0.000856363	0.00182504
CPN1	3.50174	-1.05793	0.000864307	0.00184044
INSC	2.11377	-0.0213792	0.000868162	0.00184821
KRTAP3-2	4.93744	-2.43253	0.000869737	0.00185112
GGT2	2.30642	-2.0607	0.000869929	0.00185131
SLCO1A2	2.81521	-1.17437	0.000877967	0.00186598
CT83	5.45531	-2.05534	0.000879964	0.00186978
CGB2	3.74372	-3.10092	0.000896799	0.00190329
CTNND2	2.09908	3.15861	0.000900891	0.00191085
TKTL1	3.94071	2.04337	0.000901172	0.00191106
PNMA5	5.9341	2.83743	0.000902446	0.00191347
HS3ST5	2.75527	-0.568022	0.00090672	0.00192185
MAGEA1	6.56626	0.216069	0.000908228	0.00192482
KCNK9	2.3411	-0.402496	0.000917768	0.00194389
CXCL1	2.30092	4.81047	0.000926618	0.00196124
TAGLN3	2.97702	-0.159944	0.000931925	0.00197201
OTX2	4.47052	-0.325657	0.000932548	0.00197309
POMC	2.14809	2.31939	0.000938409	0.00198502
GGTLC1	2.1298	-2.92788	0.000942925	0.00199387
OR2I1P	2.02589	2.19702	0.000942938	0.00199387
KRT3	3.00197	-2.58635	0.000943826	0.0019953
VPREB1	4.40235	-2.20817	0.000956015	0.00201917
NR0B2	3.54961	-0.428464	0.000973095	0.00205234
SERPINB13	3.80359	-0.291098	0.000995882	0.00209892
FCRL4	2.9913	-2.66562	0.00100205	0.00211117
CRH	6.50822	-0.699017	0.00100261	0.00211167
FAM163B	3.33399	-0.626637	0.00100484	0.00211581
TYRP1	2.38167	-0.28127	0.0010213	0.0021477
ZAR1	3.25062	-2.95186	0.00104353	0.00219186
CYP2C9	3.26935	-0.828797	0.00105854	0.00222184
AQP12A	4.9267	-2.16219	0.00107079	0.00224571
LBP	3.56668	2.63352	0.00110276	0.00230817
KLK4	3.17213	3.1776	0.0011077	0.00231756
IL36RN	3.99676	-1.44773	0.00110846	0.00231874
NSG2	3.86322	-0.0733371	0.00113466	0.00236966
HTR6	2.5934	-1.32381	0.00114398	0.00238746
IFNG	2.13739	-0.581969	0.00114594	0.00239095
NKAIN3	2.51294	-1.76096	0.00117492	0.00244663
CDH18	4.16248	1.35093	0.00117689	0.00245016
GABRG3	2.58464	0.757788	0.00123232	0.00255605
C4BPA	2.63931	5.18114	0.00124585	0.00258233
PRB3	2.05136	-2.15662	0.00126167	0.00261179
SPRR2E	5.42809	1.43996	0.00127014	0.0026269
FABP2	2.94094	-1.28348	0.0012971	0.00267616
MAGEA10	5.04459	-1.00524	0.00130602	0.00269334
TFDP3	2.68887	-2.82341	0.00130691	0.00269456
USH1C	2.12428	2.92924	0.00135403	0.00278529
CACNG5	4.19277	-1.42423	0.00138215	0.00283793
FABP9	4.58594	-2.29935	0.00138382	0.00284039
EPYC	2.73543	-0.101126	0.00140459	0.00288004
KRT13	2.87963	3.69575	0.00141277	0.00289582
CDHR5	2.40256	0.957765	0.00143679	0.00294169
TCN1	2.58941	2.43802	0.00145194	0.00297
ETNPPL	2.46227	-0.20147	0.00146838	0.00300156
WNT16	2.59343	0.334785	0.00153159	0.0031233
ZNF648	2.04763	-1.87553	0.00155449	0.00316891
PRSS50	2.21126	1.55713	0.00157032	0.0032001
KRT27	4.7952	1.95814	0.00157328	0.00320503
ATP6V1G3	3.10945	-3.05667	0.00157534	0.00320886
MYOD1	3.7273	-2.22841	0.00157632	0.00321049
EEF1A2	3.01961	3.68997	0.00159522	0.0032464
LTF	2.98025	9.87831	0.00165882	0.00336514
PGK2	2.14291	-3.17238	0.00166062	0.0033684
FOXE1	3.88072	-1.18527	0.00169393	0.00343054
TRPM1	2.85184	-1.38512	0.00169526	0.00343285
KRT38	3.50952	-1.71062	0.00171872	0.00347565
ISX	4.23792	-2.40569	0.00173366	0.00350349
GSX1	5.98824	-1.64022	0.00173854	0.00351217
DPYSL5	3.86085	0.922048	0.00174417	0.00352234
TRIM43B	3.60846	-2.54526	0.00177066	0.00357221
KRT14	3.26801	4.03638	0.00177361	0.00357776
PAGE2B	3.54829	-1.89823	0.00177507	0.0035803
TAC1	2.85678	2.83739	0.00179207	0.00361215
ATOH1	4.12717	-2.64547	0.00179698	0.00362163
IL37	2.82472	-2.07521	0.00183867	0.00369902
CLDN18	3.7984	1.82393	0.00186256	0.00374371
ATP13A5	2.54346	-1.58704	0.00190876	0.00383141
CFHR4	3.87546	-2.71694	0.0019137	0.00384003
GUCA2B	4.10002	-2.9499	0.00194084	0.00389028
ARHGAP19-SLIT1	2.15914	-3.23595	0.0019507	0.00390649
CRYGB	4.0148	-2.3269	0.00199257	0.00398536
NEUROG3	3.91998	-1.8977	0.00201844	0.00403395
PGLYRP4	2.7015	-1.23793	0.00203483	0.00406399
MAGEC2	6.81842	0.0242593	0.00203673	0.00406733
CEACAM7	3.31977	3.26788	0.00205512	0.00410041
GLP1R	2.72718	-1.34044	0.00206456	0.00411741
SPINK13	2.38439	-1.13666	0.00209946	0.0041791
PAGE1	3.23631	-1.83468	0.00210367	0.00418567
CACNA1E	2.09583	1.6755	0.00210389	0.00418567
GCGR	2.88249	-0.148663	0.00211288	0.00420208
NHLH2	2.73463	-2.01724	0.00213229	0.00423727
PAGE2	5.24398	0.9054	0.00215575	0.00428022
PROK2	2.93936	0.702346	0.00215866	0.00428553
CELA3B	2.23597	-1.64606	0.00225188	0.00445824
EFNA2	2.86722	-1.19583	0.00226866	0.00448998
KRTAP11-1	6.24652	0.628428	0.00229948	0.00454616
HOXC11	2.75949	1.48871	0.00235658	0.00465012
PRSS51	2.02372	-0.360794	0.00239786	0.00472637
LIPK	3.34114	-2.22002	0.00240847	0.00474624
KCNJ9	2.01322	-1.49549	0.00243377	0.00479135
KRTAP1-5	2.53319	-1.60425	0.00244827	0.00481778
ACP7	2.51686	-0.218684	0.00246117	0.00484051
PLA2G2F	2.20833	-1.19043	0.00248117	0.00487662
CTCFL	3.64419	0.96806	0.00251607	0.00493873
CLDN2	2.60798	2.56986	0.00251852	0.004943
TRIM49	3.89253	-3.01109	0.00252214	0.00494901
IFITM5	2.27804	-2.0064	0.00255107	0.00500358
HAND1	3.95955	-1.60659	0.00260295	0.00509977
OTOR	5.72348	-0.484709	0.00267319	0.00522084
SPRR2G	4.90034	-0.235329	0.00274354	0.00534658
APOBEC1	2.95391	-2.87264	0.00275505	0.00536551
C10orf90	2.77307	-1.8534	0.00275844	0.00536978
CTAGE9	2.58573	-2.6558	0.00277832	0.00540671
KRT33B	4.90458	-0.801331	0.00281678	0.0054762
GFRA4	5.85668	-0.26638	0.0028211	0.00548401
MAGEA12	4.72729	-0.402901	0.00284344	0.00552385
DUSP27	3.25164	1.43361	0.00287094	0.00557365
CSAG1	3.60506	-0.374795	0.00289843	0.00562275
GABRA3	3.21895	0.728408	0.00294524	0.00570614
SERPINB3	3.43703	0.935081	0.00297496	0.0057575
NAT16	2.26163	-1.50994	0.00299528	0.00579496
ADAM18	3.34997	-3.06629	0.0029998	0.00580244
BPIFA1	4.67643	-0.0672142	0.00300721	0.00581551
IGFL2	2.15029	-0.596746	0.00301803	0.00583455
SFTPA1	2.78482	-2.78409	0.00302123	0.00584011
MAGEA4	5.48171	1.19108	0.00306622	0.00592069
HEPACAM2	3.79076	-0.148812	0.00307386	0.00593353
DGKK	2.51458	-0.556213	0.00307882	0.00594119
UCHL1	2.05758	5.56159	0.00308992	0.00596069
KRT2	2.62559	-2.15422	0.00309771	0.00597382
OR7E24	4.78856	-1.7545	0.00309773	0.00597382
KRT72	4.39164	-1.17201	0.00315321	0.00607362
KRT34	2.91052	-1.03352	0.00315744	0.00608111
BSX	4.19219	-1.72413	0.0031683	0.00610006
LMAN1L	3.21629	-2.14676	0.00317655	0.00611463
KIRREL2	2.11201	-0.0980185	0.00319041	0.00613934
OR2A4	3.0696	-3.01381	0.00323053	0.00620786
FSTL5	2.99736	-0.39235	0.00323488	0.00621556
KRTAP4-6	3.97492	-2.81235	0.00324264	0.00622913
SPINK9	3.96315	-0.622808	0.00330233	0.00633566
SLC5A8	3.85518	1.57312	0.00331574	0.00635793
ATCAY	2.21084	0.374228	0.00331607	0.00635793
PAX5	2.24472	0.70914	0.00333604	0.00639164
SEZ6	2.51891	0.447956	0.00333919	0.0063961
NOL4	2.53415	-0.670513	0.00335401	0.00642243
H3.Y	3.75631	-2.32602	0.00339782	0.00650146
FEZF2	2.30032	-2.97548	0.00342396	0.00654797
NWD2	3.63002	-1.09981	0.00343061	0.0065572
USH2A	2.03563	0.111913	0.00358522	0.00682216
ATP1A4	2.38512	0.249625	0.00362202	0.00688634
SIX2	2.17876	2.47982	0.00362867	0.00689751
CCKBR	2.30085	1.75889	0.00363176	0.00690193
PZP	2.18345	3.05861	0.0036738	0.00697294
MOGAT2	2.4984	-0.227208	0.00367931	0.00698267
UGT3A1	3.13674	-1.0234	0.00375481	0.0071154
IRX4	4.17875	-1.91552	0.0038238	0.00723848
TSGA10IP	2.00368	-1.52275	0.00384	0.00726609
HIST1H2BB	2.59952	-2.86888	0.00392268	0.00741554
ANXA10	2.38141	-1.46443	0.00393414	0.0074348
CARD18	3.71999	-2.80848	0.00396729	0.00749137
KRT39	2.89351	-1.67613	0.00407856	0.00768422
CST5	3.2363	-1.16196	0.00420596	0.0079068
HIST1H1T	2.11832	-3.19288	0.00428662	0.00804577
DPEP3	3.26658	0.058568	0.00438591	0.00821492
LCN9	3.12361	-3.11777	0.00440626	0.00824959
DEFB4B	3.52457	-3.18962	0.00443469	0.0082985
TCL1B	3.27029	-2.75047	0.00445433	0.00832828
SALL3	4.4478	0.0767751	0.00455217	0.00849187
SLC25A47	2.03784	-1.10386	0.00455873	0.0085022
POTEH	3.52588	-2.98248	0.00458576	0.00854727
HTN1	4.01793	-3.00588	0.0045926	0.00855914
SSTR5	3.49061	-1.54921	0.00462319	0.00861166
XKR7	2.42407	-0.94204	0.00468704	0.00871611
SPRR4	4.53964	-2.69581	0.00492108	0.00911916
RNASE7	2.20307	-1.1947	0.0049499	0.00916782
SAGE1	3.68837	0.19705	0.00496137	0.00918337
KRT20	3.48283	-0.678821	0.00497913	0.0092115
NEUROD4	4.19518	-2.80872	0.00498011	0.00921235
UTS2R	3.01334	-1.48448	0.00498892	0.00922676
TM4SF20	4.11103	-0.563837	0.00500447	0.00925218
PAX4	3.79028	-2.22809	0.00506105	0.00934762
NPSR1	2.48105	-1.82246	0.00506205	0.00934849
LGALS4	2.15409	2.24395	0.00513962	0.0094849
CGA	3.31612	-0.262823	0.00520203	0.00958823
GPR6	3.01969	-3.36305	0.00520854	0.00959825
BTBD17	3.7147	-1.1448	0.00521619	0.00961038
IL36B	3.53814	-3.04118	0.00530642	0.0097706
KRTAP4-7	3.8528	-2.46772	0.00535415	0.00984915
PASD1	4.80036	-1.0843	0.00535542	0.00984969
ERVV-1	2.65454	-1.9022	0.00536821	0.00987119
HP	2.29635	6.83136	0.00541733	0.0099564
