# Supplementary material for: Construction and comprehensive analysis of the competing endogenous RNA network in endometrial adenocarcinoma
Source: BMC Genom Data. 2022 Feb 6;23:10. doi: 10.1186/s12863-022-01028-y (PMC8818217; doi:10.1186/s12863-022-01028-y)
Supplement: Supplementary file 2 — Additional file 2. Down-mRNA. Down regulation of mRNA. [file 12863_2022_1028_MOESM2_ESM.xls]

## Sheet: 2
Down regulation of mRNA
mRNA	logFC	logCPM	PValue	FDR
CSRP1	-3.29619	8.50844	1.5e-189	2.68e-185
LYVE1	-4.41138	1.48642	1.08e-181	9.7e-178
TACR2	-4.60039	1.94722	5.95e-163	3.56e-159
TNS1	-3.94382	7.02741	3.73e-160	1.67e-156
PPP1R12B	-4.54373	6.29445	2.61e-157	9.37e-154
C7	-7.80173	4.92741	2.08e-156	6.22e-153
CAV1	-3.95797	5.80195	1e-154	2.57e-151
MYLK	-4.56188	7.13269	2.14e-151	4.8e-148
KLHL4	-5.83829	-0.106022	6.98e-151	1.39e-147
ADRB3	-6.28128	-1.41253	6.47e-143	1.16e-139
DIXDC1	-3.23644	3.96127	1.87e-142	3.05e-139
RERG	-5.39646	3.68152	9.63e-142	1.44e-138
SYNPO2	-4.86001	5.89905	2.06e-141	2.84e-138
SYNM	-4.3321	3.42725	7.97e-134	1.02e-130
FHL1	-4.92775	5.5091	1.59e-132	1.9e-129
DPT	-6.55648	3.81113	6.43e-131	7.2e-128
WFIKKN2	-6.37077	0.568477	7.54e-131	7.95e-128
CBX7	-3.57272	4.33131	1.59e-128	1.58e-125
CAVIN2	-4.81485	3.73801	3.17e-126	2.99e-123
FHL5	-4.75781	0.331818	6.36e-125	5.7e-122
PLSCR4	-4.06626	2.99356	1.27e-123	1.09e-120
NEXN	-4.5972	3.11282	6.69e-123	5.45e-120
SORBS1	-4.12341	4.97344	9.29e-123	7.24e-120
GSTM5	-5.04585	2.12967	1.2e-122	8.95e-120
CFL2	-2.96134	4.67278	1.82e-122	1.3e-119
LMOD1	-5.29993	5.61528	4.04e-121	2.78e-118
KLF9	-3.12265	4.75766	8.11e-121	5.38e-118
GPRASP1	-3.94313	2.81672	5.97e-120	3.82e-117
CYBRD1	-3.50722	5.74569	3.1e-118	1.92e-115
MSRB3	-4.3158	4.56042	4.72e-118	2.82e-115
SPARCL1	-4.4147	7.74391	1.57e-117	9.07e-115
PDE2A	-4.48198	2.71401	8.23e-117	4.61e-114
ZFPM2	-5.00571	2.03306	3.84e-116	2.09e-113
DCN	-4.60056	7.67061	1.6e-115	8.43e-113
ABCC9	-4.27608	2.77852	4.97e-115	2.55e-112
MYOM1	-4.1859	1.83446	2.36e-114	1.17e-111
AOC3	-4.56079	4.43288	3.08e-113	1.49e-110
TNFAIP8L3	-5.02865	3.02205	2.71e-111	1.28e-108
ASPA	-5.77618	-0.274766	2.63e-110	1.21e-107
DAW1	-6.22955	-1.14467	4.68e-110	2.1e-107
SLITRK3	-8.32871	0.510559	7.58e-110	3.31e-107
CALD1	-3.2826	7.48544	4.13e-108	1.76e-105
PI16	-6.35298	2.04493	4.36e-108	1.82e-105
PLN	-5.73918	3.26585	1.23e-107	5e-105
PRKG1	-4.11252	2.41371	4.76e-107	1.9e-104
SELE	-5.22973	2.16403	1.63e-105	6.35e-103
LONRF2	-3.76667	4.70986	3.18e-105	1.21e-102
CAVIN1	-3.29905	7.4413	1.91e-104	7.13e-102
LGI4	-4.13385	1.80428	3.8e-104	1.39e-101
STAT5B	-2.01754	5.94919	1.1e-103	3.94e-101
TAGLN	-4.5322	8.31701	1.49e-103	5.24e-101
CAMK2A	-4.91849	-0.273535	3.78e-103	1.3e-100
TPM1	-3.03621	7.39465	5.7e-103	1.93e-100
LPP	-2.69796	6.92343	1.34e-102	4.44e-100
PDE1C	-4.91719	1.18941	2.11e-102	6.88e-100
FBXL22	-3.638	1.76002	2.62e-102	8.39e-100
MAMDC2	-5.57935	2.59253	3.69e-102	1.16e-99
ATP8B4	-3.49262	1.48786	6.36e-100	1.97e-97
LIFR	-3.71898	4.80055	8.08e-100	2.46e-97
CCDC80	-4.02712	6.66077	8.78e-100	2.62e-97
ABCA8	-4.58113	2.62459	1.12e-98	3.3e-96
TCEAL1	-2.55175	3.99187	1.19e-98	3.45e-96
PDZRN4	-5.5784	-0.442456	2.07e-98	5.9e-96
PKD2	-2.58379	5.10332	3.52e-98	9.87e-96
BCHE	-6.27621	1.95784	5.8e-98	1.6e-95
PTGFR	-5.97391	1.40842	7.42e-98	2.02e-95
MYH11	-5.66428	8.65672	1.28e-97	3.42e-95
JPH2	-4.99254	3.03453	1.42e-97	3.75e-95
SEL1L2	-5.263	-1.74885	3.81e-97	9.91e-95
GATA6	-4.31169	2.74976	1.07e-96	2.75e-94
ADH1B	-7.14801	3.70969	1.49e-96	3.76e-94
JCAD	-3.40178	4.4578	1.77e-96	4.4e-94
PGM5	-4.86739	5.03343	6.51e-95	1.6e-92
TACC1	-3.23464	5.8596	6.63e-95	1.61e-92
AOX1	-4.90444	1.98078	1.36e-94	3.25e-92
MRGPRF	-4.32134	4.19161	2.98e-94	7.04e-92
CNN1	-5.50189	6.87594	3.72e-94	8.67e-92
JPH4	-4.98075	2.35694	5.26e-94	1.21e-91
KLF2	-3.62932	4.36293	6.57e-94	1.49e-91
GLRA4	-6.18855	-2.53879	7.99e-94	1.79e-91
ZCCHC24	-3.36738	4.40808	4.16e-93	9.2e-91
CASQ2	-5.00657	1.31065	4.34e-93	9.48e-91
PTGER3	-5.96555	3.78276	1.06e-92	2.28e-90
HSPB7	-4.84302	3.15106	1.7e-92	3.64e-90
APOLD1	-3.63935	3.91726	3.03e-92	6.38e-90
PRELP	-4.68297	5.27276	3.29e-92	6.85e-90
BNC2	-4.70896	3.85046	6.52e-92	1.34e-89
PTGIS	-5.46316	4.61834	7.69e-92	1.57e-89
ARHGAP6	-4.09756	1.9456	1.72e-91	3.47e-89
RGS2	-4.06977	4.99793	2.57e-91	5.12e-89
FERMT2	-2.56919	5.37629	2.7e-91	5.32e-89
TSPAN2	-4.6019	2.78056	3.04e-91	5.93e-89
TCF23	-6.31283	3.16896	5.09e-91	9.81e-89
ACTA2	-4.30636	8.48107	1.02e-90	1.94e-88
SYTL4	-3.08147	3.88216	2.25e-90	4.24e-88
PRUNE2	-4.46834	4.19004	4.83e-90	9.02e-88
ANTXR2	-3.24248	5.16931	9.3e-90	1.72e-87
PEG3	-5.3971	3.45856	1.41e-89	2.58e-87
CXCL12	-4.2927	5.40653	2.7e-89	4.89e-87
PDLIM3	-4.91295	4.44286	3.22e-89	5.78e-87
FLNC	-4.89898	5.38927	3.56e-89	6.32e-87
SLMAP	-2.19955	5.62658	6.6e-89	1.15e-86
C3orf70	-4.26847	2.05647	2.71e-88	4.67e-86
MYCT1	-3.41828	2.29511	3.94e-88	6.73e-86
CCL14	-6.11433	0.325426	3.52e-87	5.96e-85
ITPR1	-3.41129	4.39329	5.1e-87	8.55e-85
MMP28	-4.09836	1.37741	2.68e-86	4.44e-84
FBXO32	-3.63187	5.57512	8.78e-86	1.44e-83
AKT3	-3.46905	3.8425	1.73e-85	2.81e-83
WISP2	-4.98559	2.34254	2.21e-85	3.56e-83
SLC2A4	-4.21201	1.2402	2.54e-85	4.06e-83
CPED1	-3.85693	3.26015	5.22e-85	8.28e-83
FGF7	-4.92109	2.39247	7.7e-85	1.21e-82
TRDN	-6.65278	-0.723901	7.77e-85	1.21e-82
AHNAK	-2.85049	8.87468	1.75e-84	2.7e-82
RASL12	-3.47143	3.58603	3.22e-84	4.94e-82
MYL9	-3.79444	8.06457	8.86e-84	1.35e-81
RYR3	-3.9748	1.65461	1.43e-83	2.16e-81
MRVI1	-3.53839	4.63965	1.86e-83	2.78e-81
HLF	-4.34796	2.50688	3.53e-83	5.23e-81
ITM2A	-4.14233	3.47573	1.55e-82	2.28e-80
MEF2C	-2.94279	3.79917	1.66e-82	2.42e-80
KANK2	-2.81533	6.99699	2.23e-82	3.23e-80
STAR	-5.13752	1.10946	2.81e-81	4.02e-79
ADCY8	-7.84522	-0.103799	2.87e-81	4.09e-79
EMCN	-3.85576	3.23703	4.08e-81	5.75e-79
AQP1	-3.3627	6.20012	8.79e-81	1.23e-78
INMT	-3.80972	2.61755	1.13e-80	1.57e-78
SAMD4A	-3.19333	3.67053	3.02e-80	4.13e-78
F8	-2.82469	3.0279	1.76e-79	2.39e-77
SCARA5	-5.67745	0.595433	2.08e-79	2.8e-77
PDK4	-3.69684	4.81834	2.31e-79	3.09e-77
SSTR3	-4.94315	-0.595492	2.49e-79	3.3e-77
HSD17B13	-4.63972	-0.931429	2.52e-79	3.33e-77
GPRASP2	-2.83596	2.87214	3.19e-79	4.18e-77
CACNA1H	-3.91028	4.39889	4.51e-79	5.86e-77
C11orf96	-3.88648	5.01841	5.9e-79	7.6e-77
VEGFD	-4.51967	0.0464867	2.21e-78	2.83e-76
ITGA8	-3.55682	2.45581	2.6e-78	3.3e-76
ECM2	-3.79127	2.69113	2.89e-78	3.64e-76
COL4A6	-4.47844	2.62668	4.36e-78	5.47e-76
CACNB2	-3.33011	0.921541	2.15e-77	2.67e-75
STON1	-3.57905	3.21742	4.42e-77	5.46e-75
TMEM200B	-4.07008	2.56416	4.64e-77	5.7e-75
CAB39L	-2.31881	3.48366	5.54e-77	6.76e-75
TEF	-2.37685	4.3388	9.89e-77	1.2e-74
CRISPLD2	-3.18411	4.9121	1.29e-76	1.55e-74
TSPAN18	-3.5269	3.71945	1.58e-76	1.88e-74
CLEC3B	-4.23655	2.1882	1.74e-76	2.07e-74
CNRIP1	-3.12512	2.77845	2.41e-76	2.84e-74
CYR61	-3.32331	7.37582	2.65e-76	3.11e-74
ACTG2	-5.12371	7.07413	3.67e-76	4.28e-74
SLC22A3	-5.4124	1.77604	3.83e-76	4.43e-74
CITED2	-3.12644	5.61782	6.78e-76	7.79e-74
DDR2	-3.45085	4.45188	7.5e-76	8.56e-74
CLMP	-3.785	3.57812	7.96e-76	9.03e-74
DACT3	-3.84503	2.99887	2e-75	2.25e-73
CDON	-3.25318	3.42593	2.11e-75	2.36e-73
TCEAL6	-5.78958	-1.53602	3.91e-75	4.35e-73
TAL1	-3.38763	0.796733	6.9e-75	7.64e-73
PPP1R3C	-3.8757	1.99834	9.85e-75	1.08e-72
VGLL3	-4.18413	2.35753	1.22e-74	1.33e-72
PROK1	-6.00748	0.678699	2.46e-74	2.67e-72
PPM1K	-3.00827	4.3443	2.69e-74	2.91e-72
KCNMB1	-4.25388	3.53764	2.99e-74	3.21e-72
MASP1	-4.87768	3.58613	3.67e-74	3.91e-72
ART4	-4.53921	-1.80094	4.36e-74	4.63e-72
TNXB	-4.80679	4.54476	1.46e-73	1.53e-71
SCN7A	-5.59626	1.69445	3.66e-73	3.79e-71
ITGA7	-3.26591	3.93576	4.32e-73	4.45e-71
MYOCD	-5.19005	2.18646	8.12e-73	8.31e-71
GUCY1A2	-3.7085	3.70333	9.99e-73	1.02e-70
CD300LG	-5.17311	-1.3844	1.76e-72	1.79e-70
GAS1	-4.56028	4.14162	2.98e-72	3e-70
GNA14	-3.19436	2.40465	3.05e-72	3.06e-70
SMTN	-2.70697	6.4451	3.17e-72	3.16e-70
SYNE1	-3.24169	4.91057	3.43e-72	3.4e-70
CHRDL1	-5.76837	3.94342	3.46e-72	3.4e-70
ITGB1BP2	-3.17346	0.439222	5.11e-72	5e-70
CTNNA3	-4.46842	-1.10416	8.39e-72	8.17e-70
PID1	-4.1688	1.89546	1.19e-71	1.15e-69
LDB2	-3.16741	4.20106	1.48e-71	1.43e-69
ABCG2	-3.93895	3.03253	1.35e-70	1.29e-68
NRK	-4.85916	-0.143302	3e-70	2.86e-68
IMPG2	-4.15723	0.88258	4.19e-70	3.98e-68
SSPN	-3.23157	3.72239	4.24e-70	4e-68
FXYD1	-4.58801	0.279384	2.39e-69	2.24e-67
TGFB1I1	-3.23332	5.26122	2.72e-69	2.54e-67
RECK	-2.91954	2.89656	3.96e-69	3.68e-67
FRY	-2.72358	3.73069	4.42e-69	4.09e-67
NLGN3	-3.04709	1.55713	8.81e-69	8.1e-67
GPIHBP1	-4.71602	0.626415	1.04e-68	9.48e-67
IGFBP6	-3.68895	4.07177	1.05e-68	9.55e-67
MAP3K20	-2.39915	6.17856	1.77e-68	1.6e-66
NDN	-3.33795	3.90977	1.78e-68	1.61e-66
PLCL1	-3.60903	1.20144	3.19e-68	2.86e-66
PDE8B	-2.87236	3.13108	3.37e-68	3e-66
CXorf36	-3.12634	4.00349	6.32e-68	5.6e-66
ZBTB16	-5.09079	0.406842	8.15e-68	7.19e-66
GPR182	-3.70469	-1.8869	8.57e-68	7.53e-66
DUSP1	-3.3978	7.21669	2.76e-67	2.41e-65
MEDAG	-3.75054	1.58009	6.14e-67	5.31e-65
C21orf62	-4.48803	-1.58837	6.55e-67	5.65e-65
LHFPL6	-2.8391	4.55991	7.08e-67	6.07e-65
LEPR	-3.40993	3.74636	1.78e-66	1.52e-64
SVIL	-2.7754	6.18184	2.16e-66	1.83e-64
SNCA	-3.67607	1.91392	2.6e-66	2.19e-64
CLIP3	-3.19876	4.69898	5.73e-66	4.8e-64
DES	-5.90372	7.9051	1.12e-65	9.31e-64
TTYH1	-4.1222	2.21583	1.53e-65	1.27e-63
OGN	-5.84754	3.51882	3.36e-65	2.76e-63
LIMS2	-3.12337	5.46731	4.32e-65	3.53e-63
SOCS2	-3.13477	3.6603	8.84e-65	7.21e-63
TCEAL7	-3.80116	1.60633	9.46e-65	7.67e-63
ABCA9	-3.98678	1.98198	1.43e-64	1.15e-62
CA3	-3.99867	0.962551	1.52e-64	1.22e-62
FAXDC2	-2.99681	4.02638	2.1e-64	1.67e-62
KCNE4	-3.5688	2.84104	2.21e-64	1.75e-62
JAM3	-3.01512	4.19452	2.64e-64	2.08e-62
CMA1	-5.2246	-2.4261	2.91e-64	2.29e-62
RAB23	-2.93336	3.40484	3.27e-64	2.56e-62
MMRN2	-2.70191	4.61036	3.36e-64	2.62e-62
PHYHIP	-3.7262	1.99507	5.59e-64	4.34e-62
FLNA	-3.07305	10.2436	1.44e-63	1.11e-61
RSPO1	-5.15277	2.51454	3.32e-63	2.56e-61
TNS2	-2.46802	5.98117	4.15e-63	3.18e-61
GIMAP8	-2.94278	2.97268	7.36e-63	5.61e-61
SRPX	-4.01325	2.56165	8.16e-63	6.19e-61
ST5	-2.32944	6.17408	1.4e-62	1.05e-60
LAYN	-2.73545	2.60566	4.28e-62	3.21e-60
PLAC9	-3.90483	1.43179	4.45e-62	3.33e-60
ARHGAP20	-3.89616	0.505376	4.75e-62	3.53e-60
SHE	-3.1294	2.39501	8.07e-62	5.98e-60
EFEMP1	-3.7573	4.58275	9.19e-62	6.78e-60
GSN	-2.53896	9.15945	1.07e-61	7.86e-60
STARD8	-2.68936	2.55062	1.41e-61	1.03e-59
STAB2	-3.72547	-0.685816	1.48e-61	1.08e-59
NECAB1	-4.16045	0.787575	1.49e-61	1.08e-59
MYZAP	-3.20846	0.667342	2.21e-61	1.6e-59
ABLIM3	-3.52765	2.16928	6.03e-61	4.34e-59
PROS1	-2.99254	3.50413	7.32e-61	5.23e-59
SRL	-3.65766	0.330396	8.15e-61	5.8e-59
FGF2	-3.64747	2.62354	9.12e-61	6.46e-59
SYNC	-3.45979	0.25689	1.48e-60	1.04e-58
TMOD2	-3.04523	2.38269	2.47e-60	1.74e-58
C1QTNF2	-3.32588	0.354485	2.62e-60	1.83e-58
TGFBR2	-2.51079	5.96081	3.74e-60	2.61e-58
TSHZ3	-3.15226	3.2204	4.63e-60	3.2e-58
ZEB1	-3.13192	4.37773	5.11e-60	3.52e-58
ABI3BP	-3.76571	3.71522	5.21e-60	3.58e-58
PDE7B	-2.99033	2.33127	5.96e-60	4.08e-58
LRCH2	-3.7322	1.09369	7.61e-60	5.18e-58
S1PR1	-2.78833	3.89299	8.25e-60	5.6e-58
ASPN	-4.12405	3.97405	1.12e-59	7.55e-58
TBC1D2B	-2.04225	4.58678	1.21e-59	8.13e-58
ANO6	-2.05774	5.59857	1.67e-59	1.12e-57
JAZF1	-2.34479	3.9964	3e-59	2e-57
CREBRF	-2.10457	4.05321	3.04e-59	2.02e-57
PYGM	-3.66977	1.82224	4.71e-59	3.13e-57
PBX1	-2.33492	6.9656	7.64e-59	5.05e-57
RERGL	-4.83907	0.286515	8.12e-59	5.35e-57
GIMAP6	-2.87614	3.52011	1.17e-58	7.67e-57
SGCA	-4.37359	1.47689	1.21e-58	7.89e-57
CCL23	-4.46613	-1.13779	1.3e-58	8.47e-57
FAM110D	-3.02517	1.25614	2e-58	1.29e-56
SYNE3	-2.88033	2.41673	2.53e-58	1.63e-56
SYT15	-3.70589	-2.14448	3.42e-58	2.2e-56
PLP1	-5.53445	-0.296922	4.21e-58	2.7e-56
OMD	-5.05997	0.47889	7.54e-58	4.81e-56
NKAPL	-3.47876	-2.26244	8.65e-58	5.5e-56
CDC42EP3	-2.41789	5.51224	1.51e-57	9.58e-56
KCTD12	-3.20528	5.99808	1.93e-57	1.22e-55
ARHGEF25	-3.03165	3.88031	1.94e-57	1.22e-55
PABPC5	-3.72595	-0.636377	3.57e-57	2.23e-55
LINC00672	-2.95757	0.0128181	4.05e-57	2.52e-55
RAB9B	-3.40389	0.921931	4.68e-57	2.9e-55
FAM180B	-4.1093	-2.45593	8.17e-57	5.05e-55
FRMD6	-3.05627	4.49717	8.6e-57	5.3e-55
SELP	-3.61807	2.51666	1.09e-56	6.67e-55
INHA	-3.80576	1.28373	1.19e-56	7.25e-55
OLFML1	-3.13112	2.97198	1.23e-56	7.51e-55
SERTM1	-4.06055	2.98464	1.78e-56	1.08e-54
TGFBR3	-3.53453	4.7396	1.95e-56	1.18e-54
CLEC1A	-2.68719	1.41365	2.3e-56	1.39e-54
C1QTNF7	-3.64714	1.99418	2.44e-56	1.47e-54
PODN	-4.05519	4.4632	6.01e-56	3.6e-54
PLA2G5	-4.27931	-0.607193	6.58e-56	3.93e-54
FRMD7	-5.53214	-1.81128	1.94e-55	1.15e-53
POPDC2	-2.47684	1.39685	2.1e-55	1.24e-53
KDR	-2.65667	4.53451	2.59e-55	1.53e-53
BCL6B	-2.51045	2.94685	3.74e-55	2.2e-53
RIC3	-4.27481	0.320688	6.17e-55	3.63e-53
SHISAL1	-4.18493	3.08291	9.49e-55	5.56e-53
ZCCHC12	-4.81276	4.17654	1.22e-54	7.15e-53
STARD9	-2.6826	2.82467	1.33e-54	7.73e-53
HSD17B6	-3.71068	1.09621	1.33e-54	7.74e-53
ABCA6	-3.32745	0.955681	1.47e-54	8.47e-53
ADGRL4	-2.66274	3.79224	1.87e-54	1.08e-52
NR3C1	-3.01289	3.91018	3.02e-54	1.73e-52
CLIC2	-2.65023	2.79628	3.09e-54	1.77e-52
C8orf88	-4.12738	-0.630307	4.29e-54	2.45e-52
LAMA4	-2.68374	5.67656	6.09e-54	3.46e-52
SLC24A3	-3.4674	3.59282	7.47e-54	4.24e-52
CD22	-3.94772	2.29086	1.19e-53	6.71e-52
CSDC2	-3.8981	2.8908	1.21e-53	6.82e-52
CALHM2	-2.61253	4.12113	1.38e-53	7.75e-52
FZD4	-2.39717	4.40695	2.41e-53	1.35e-51
TPM2	-3.13852	7.99326	3.08e-53	1.72e-51
KCNMA1	-3.54479	5.20986	3.2e-53	1.78e-51
PCDHGA2	-3.26069	0.0141941	4.66e-53	2.58e-51
KCNJ8	-2.72225	2.4111	6.38e-53	3.52e-51
GLT8D2	-2.7825	2.69097	1.02e-52	5.59e-51
CYYR1	-2.85169	3.61913	1.06e-52	5.83e-51
CPEB1	-4.10486	-0.111887	1.21e-52	6.59e-51
CAV2	-2.61377	4.14261	2.42e-52	1.32e-50
ARHGAP31	-2.34386	3.79039	2.76e-52	1.5e-50
DGKB	-4.86913	-0.344998	4.04e-52	2.18e-50
FILIP1L	-3.18729	5.11152	4.25e-52	2.29e-50
RAP2C	-2.01183	4.66508	5.3e-52	2.85e-50
CRHBP	-4.22765	-1.1621	5.72e-52	3.07e-50
GHR	-3.45025	0.84265	6.74e-52	3.61e-50
EDNRA	-2.92172	3.9945	7.73e-52	4.12e-50
RHOJ	-2.65779	3.41992	1.46e-51	7.72e-50
CLIC4	-2.26271	6.86886	1.64e-51	8.62e-50
EHD2	-2.6928	5.94597	1.67e-51	8.75e-50
ENPEP	-3.03073	2.8423	1.72e-51	8.97e-50
VSTM4	-3.05272	3.30783	2.03e-51	1.06e-49
RIPOR2	-3.03599	2.95367	2.61e-51	1.36e-49
LGI2	-3.7349	2.45011	2.78e-51	1.44e-49
SLC9A9	-2.69838	1.87271	5.01e-51	2.59e-49
CD302	-2.74595	1.27494	8.43e-51	4.34e-49
CHRDL2	-5.14543	3.13293	8.79e-51	4.52e-49
DMD	-3.2307	4.09333	9.48e-51	4.85e-49
HSPB6	-3.82888	4.65993	1.27e-50	6.49e-49
FOXP2	-4.43729	1.42706	1.3e-50	6.62e-49
KATNAL1	-2.20267	3.10246	1.33e-50	6.74e-49
MEIS3	-3.12982	3.37731	1.75e-50	8.8e-49
ACKR1	-3.94235	4.69538	1.96e-50	9.85e-49
LCN10	-4.91184	-1.53869	2.06e-50	1.03e-48
MS4A2	-4.09914	-0.582438	2.13e-50	1.07e-48
MUM1L1	-4.29722	1.93742	2.83e-50	1.41e-48
LTBP4	-3.32286	7.38628	2.98e-50	1.48e-48
NPR1	-3.58581	4.47689	3.03e-50	1.49e-48
ANGPTL5	-4.57597	-2.27989	3.81e-50	1.88e-48
FO681492.1	-3.97417	-2.71353	4.18e-50	2.05e-48
TRPC4	-3.58445	1.25043	4.72e-50	2.31e-48
FXYD6	-3.49446	4.65848	5.84e-50	2.85e-48
CDH13	-3.27361	3.87543	6.26e-50	3.05e-48
HSPA12B	-2.68707	2.69844	7.45e-50	3.62e-48
ASB2	-3.06462	3.11007	8.36e-50	4.05e-48
MFAP4	-3.86185	5.45741	1.21e-49	5.87e-48
OSR2	-3.3858	4.67216	1.83e-49	8.8e-48
LRRK2	-3.38975	1.97469	2.51e-49	1.2e-47
RTL3	-4.4985	-2.66921	2.72e-49	1.3e-47
AFAP1L1	-2.31675	2.91109	4.07e-49	1.94e-47
SLC8A1	-2.96135	3.58285	6.03e-49	2.85e-47
CCDC69	-2.67553	4.68605	7.35e-49	3.46e-47
LRRN4CL	-3.3315	2.72192	8.07e-49	3.79e-47
PER1	-2.36694	5.1249	8.22e-49	3.85e-47
AVPR1A	-3.71119	2.71373	8.43e-49	3.93e-47
FAM69A	-2.69206	2.46581	1.09e-48	5.06e-47
IGSF9B	-4.04174	-0.297931	1.17e-48	5.45e-47
NPAS4	-4.53107	-1.38966	1.5e-48	6.94e-47
TPSG1	-3.54512	-2.30326	1.58e-48	7.28e-47
NEGR1	-3.84474	1.85841	2e-48	9.21e-47
CTSG	-4.74009	-1.0681	2.42e-48	1.11e-46
SLC8A2	-4.08486	0.965146	3.6e-48	1.65e-46
WT1	-4.44222	4.0593	3.63e-48	1.66e-46
CILP	-3.98576	3.01547	5.42e-48	2.47e-46
GARNL3	-2.39473	2.34191	5.69e-48	2.57e-46
CD34	-2.40398	5.76875	5.82e-48	2.63e-46
KLHDC1	-2.34815	0.870641	6.03e-48	2.72e-46
MXRA7	-2.11673	5.95913	7.23e-48	3.25e-46
ABRA	-4.11674	-2.38647	7.38e-48	3.31e-46
LCN6	-5.20342	-1.30609	7.48e-48	3.34e-46
CPQ	-2.1194	4.71946	9.14e-48	4.06e-46
AKAP2	-3.60108	-2.21346	1.43e-47	6.33e-46
SCN2B	-4.58906	-0.354137	2.88e-47	1.27e-45
ZEB2	-2.6136	3.98708	2.96e-47	1.3e-45
C16orf45	-2.86215	3.65838	3.15e-47	1.38e-45
MAOB	-3.31255	5.28719	3.4e-47	1.49e-45
MAGEH1	-2.76214	3.0933	3.69e-47	1.61e-45
KCNB1	-4.51	1.66609	3.85e-47	1.67e-45
PEAR1	-2.72876	2.54201	1.03e-46	4.47e-45
TIMP2	-2.61413	7.72767	1.12e-46	4.83e-45
CALHM5	-2.72944	1.26924	1.45e-46	6.22e-45
MAGI2	-2.46709	2.02219	1.83e-46	7.83e-45
HMCN2	-3.60733	2.7414	3.66e-46	1.56e-44
GALNT15	-3.73038	1.2731	4.22e-46	1.79e-44
CLDN11	-3.72138	2.05213	5.41e-46	2.29e-44
SPEG	-3.561	3.94579	6.56e-46	2.76e-44
OLFML2A	-2.77718	4.7014	9.05e-46	3.79e-44
SETD7	-2.42898	5.25441	1e-45	4.19e-44
NR2F2	-2.19444	6.33373	1.36e-45	5.69e-44
GAS6	-2.94144	6.5247	1.72e-45	7.17e-44
MYADM	-2.03273	7.09092	1.92e-45	7.95e-44
CMTM5	-4.1205	-2.61825	2.19e-45	9.04e-44
TRPC1	-3.23077	1.95046	2.51e-45	1.03e-43
ACACB	-2.47938	3.80806	2.9e-45	1.19e-43
NXPH3	-3.68022	2.5128	6.85e-45	2.81e-43
ROBO4	-2.3292	4.17485	8.39e-45	3.43e-43
ENPP6	-3.89274	-1.18258	9.85e-45	4.02e-43
CRIM1	-2.18168	5.48949	1.25e-44	5.07e-43
CDK15	-3.76761	-1.72416	1.59e-44	6.47e-43
APBB1	-2.6535	4.42365	1.83e-44	7.42e-43
TM4SF18	-2.53957	2.44552	1.95e-44	7.88e-43
RGS9	-3.43977	0.928558	2.09e-44	8.43e-43
PLPP7	-2.88665	0.801578	2.67e-44	1.07e-42
DNAJB4	-2.41228	3.69539	3.29e-44	1.32e-42
SMIM10	-2.81405	1.90632	3.46e-44	1.39e-42
NAP1L3	-3.15518	1.41789	3.95e-44	1.58e-42
GNAL	-2.55412	2.2947	3.96e-44	1.58e-42
HSPB2	-3.40236	-0.270041	4.18e-44	1.66e-42
NTRK3	-3.62279	1.56508	5.17e-44	2.05e-42
LMCD1	-2.26636	4.60322	9.25e-44	3.66e-42
CYP1B1	-3.45521	4.37021	1.3e-43	5.13e-42
PRX	-2.48776	2.35888	1.49e-43	5.86e-42
IQSEC3	-3.40994	1.39212	2.02e-43	7.89e-42
MGARP	-3.1973	-0.411166	2.06e-43	8.05e-42
ITGA11	-3.31493	4.68128	2.31e-43	8.99e-42
AXL	-2.38752	4.91938	2.4e-43	9.31e-42
ADAMTS5	-3.15821	3.74751	2.72e-43	1.05e-41
EDIL3	-3.00434	3.78778	3.11e-43	1.2e-41
CACNA1C	-3.02367	3.68886	4.24e-43	1.63e-41
ADRA1D	-3.99605	-1.20813	4.76e-43	1.82e-41
TMEM255A	-3.53796	0.109169	5.58e-43	2.13e-41
GRK5	-2.41209	3.1853	9.86e-43	3.74e-41
RASSF8	-2.81354	3.68369	1.3e-42	4.88e-41
MYOZ2	-4.10231	-2.30693	1.64e-42	6.15e-41
SH3BP5	-2.75002	3.01493	2.09e-42	7.82e-41
AMHR2	-4.03713	-1.45601	2.27e-42	8.47e-41
NCAM1	-4.05142	4.56727	2.3e-42	8.54e-41
ABCD2	-3.39257	-0.18867	3.71e-42	1.36e-40
SMOC2	-3.07727	5.95388	3.95e-42	1.45e-40
LRRC70	-2.95281	-1.41451	4.9e-42	1.79e-40
ILK	-2.38208	2.93903	5.19e-42	1.89e-40
RASA4	-2.76502	-0.973363	5.44e-42	1.98e-40
MAF	-2.55716	4.44984	6.04e-42	2.19e-40
TSC22D3	-2.16373	5.94194	6.53e-42	2.37e-40
NAALAD2	-2.90505	0.51154	7.04e-42	2.54e-40
SCRG1	-3.8651	-0.535344	7.27e-42	2.62e-40
NXPE3	-2.12467	3.14284	8.9e-42	3.19e-40
CTGF	-2.67404	7.6029	1.01e-41	3.6e-40
ADARB1	-2.02629	3.87623	1.04e-41	3.69e-40
EMILIN1	-2.83769	6.13611	1.05e-41	3.73e-40
ACKR4	-3.94779	-1.06646	1.61e-41	5.69e-40
ADGRB3	-4.37271	-0.281595	2.52e-41	8.89e-40
CRISP3	-5.76885	5.32838	3.32e-41	1.16e-39
CYP2U1	-2.02091	3.16796	4.11e-41	1.43e-39
CPE	-2.84824	5.21208	4.79e-41	1.66e-39
RUNX1T1	-3.09626	2.30407	5.15e-41	1.78e-39
PTPRB	-2.36014	4.26438	6.14e-41	2.13e-39
MMRN1	-3.40272	3.55272	6.71e-41	2.32e-39
RBMS3	-2.74418	3.01029	1.28e-40	4.38e-39
EGR1	-2.94223	7.96559	1.47e-40	5.05e-39
PRG4	-3.12394	-0.277199	2.6e-40	8.8e-39
GIMAP1	-2.54376	2.4797	2.67e-40	9.03e-39
C1QTNF1	-2.54499	3.69226	3.36e-40	1.13e-38
ADGRF5	-2.23232	3.96087	3.39e-40	1.14e-38
GRIN2A	-4.19272	0.419041	3.48e-40	1.17e-38
MITF	-2.34942	4.59482	4.92e-40	1.64e-38
RFTN2	-2.49928	1.25903	4.95e-40	1.65e-38
PMP22	-2.60325	5.12914	5.57e-40	1.85e-38
KANK3	-2.57296	2.20508	5.59e-40	1.85e-38
EDNRB	-2.9812	2.5439	5.91e-40	1.96e-38
ANKRD29	-3.05904	2.24274	7.13e-40	2.35e-38
TXNIP	-2.25933	8.6561	7.34e-40	2.42e-38
HAND2	-3.48364	2.88603	8.85e-40	2.91e-38
KLF7	-2.05991	3.97829	9.02e-40	2.96e-38
F10	-3.35414	2.12259	9.14e-40	2.99e-38
TEX15	-5.59968	0.933342	1.05e-39	3.42e-38
KLF4	-2.52441	4.54446	1.12e-39	3.66e-38
GPR161	-2.50009	4.50443	1.47e-39	4.78e-38
GJC1	-2.81139	3.70937	1.66e-39	5.37e-38
PSD	-2.6996	3.89209	1.67e-39	5.41e-38
GAB2	-2.06736	4.76593	1.98e-39	6.39e-38
NR4A3	-3.50576	2.63476	2.46e-39	7.92e-38
JAM2	-3.17142	4.01815	2.59e-39	8.34e-38
CD93	-2.21346	5.51529	5.02e-39	1.6e-37
KCNAB1	-2.39528	1.22916	6.64e-39	2.11e-37
HEG1	-2.03774	5.34341	7.15e-39	2.27e-37
MAP7D3	-2.32518	2.94331	9.81e-39	3.11e-37
SCN4B	-3.35078	1.80159	1.59e-38	5.02e-37
REM1	-2.89946	1.03964	2.25e-38	7.03e-37
PON3	-4.14294	-1.74942	2.41e-38	7.52e-37
TEK	-2.60269	3.37132	2.79e-38	8.7e-37
RSPO3	-4.18085	3.47103	3.5e-38	1.09e-36
CBLN4	-3.72278	-0.833388	5.36e-38	1.66e-36
PROCR	-2.40639	3.35297	5.69e-38	1.76e-36
EVA1C	-2.52124	3.67697	5.9e-38	1.82e-36
GRID1	-2.76392	1.06215	6.79e-38	2.09e-36
MAG	-4.64609	0.0951318	8.06e-38	2.47e-36
PDE1B	-2.8469	1.72361	9.12e-38	2.8e-36
SYNPO	-2.28783	5.81747	1.03e-37	3.13e-36
KLF6	-2.01143	6.21568	1.36e-37	4.12e-36
GIMAP7	-2.70804	2.80694	1.42e-37	4.31e-36
COPZ2	-2.48491	2.43087	1.5e-37	4.55e-36
SLC16A7	-2.93106	1.37545	2.24e-37	6.73e-36
LRRC8C	-2.04628	3.29774	2.41e-37	7.25e-36
OTC	-4.64425	-2.31953	3.4e-37	1.02e-35
FAM49A	-2.38853	2.78094	3.47e-37	1.04e-35
CLEC14A	-2.2464	4.30253	4.78e-37	1.43e-35
TCTEX1D1	-3.26649	-0.71626	5.01e-37	1.49e-35
MGP	-2.98485	7.27347	6.28e-37	1.87e-35
KLHL38	-3.95793	-1.72017	6.75e-37	2e-35
ZNF208	-3.52859	-1.1574	9.51e-37	2.81e-35
GNG7	-2.98717	2.50924	9.73e-37	2.87e-35
NPR2	-2.16799	3.50922	1.34e-36	3.93e-35
PDE1A	-2.55833	2.24494	1.38e-36	4.05e-35
NGF	-3.03746	0.189875	1.71e-36	5.01e-35
PLIN4	-3.33499	3.63977	1.73e-36	5.07e-35
MDFIC	-2.30861	3.99248	1.76e-36	5.14e-35
FLI1	-2.24566	3.47191	2.07e-36	6.04e-35
PALLD	-2.18018	7.81937	3.09e-36	8.97e-35
SVEP1	-2.76243	3.95387	3.12e-36	9.04e-35
PCDHGA12	-2.79771	-0.351821	3.15e-36	9.12e-35
ATP1B2	-2.99312	2.55322	3.34e-36	9.63e-35
CLEC4M	-4.47548	-2.38231	3.75e-36	1.08e-34
CACNA2D1	-3.2484	2.07001	4.44e-36	1.27e-34
SLC25A25	-2.01773	4.30311	4.81e-36	1.37e-34
WSCD2	-4.11639	0.976614	6.39e-36	1.82e-34
WIPF3	-2.6205	3.0778	7.11e-36	2.02e-34
ADGRA2	-2.63288	4.92171	8.17e-36	2.31e-34
DPYD	-2.72596	3.22015	1.07e-35	3.01e-34
PRDM8	-3.17886	0.979388	1.18e-35	3.33e-34
MCAM	-2.0924	6.4307	2.56e-35	7.15e-34
A2M	-2.05631	8.77389	3.54e-35	9.83e-34
FOXL2NB	-3.16077	1.76511	3.87e-35	1.07e-33
RASSF2	-2.22674	4.52747	4.83e-35	1.33e-33
TUB	-3.13962	2.98567	5.59e-35	1.54e-33
SNAI2	-2.59819	3.21011	8.18e-35	2.24e-33
ALDH1A2	-3.31587	4.36276	9.98e-35	2.72e-33
GEM	-2.68779	4.14356	1.04e-34	2.83e-33
TCF21	-4.13177	0.759293	1.04e-34	2.83e-33
GNG11	-2.44488	4.97505	1.45e-34	3.92e-33
SLIT3	-2.66023	5.00525	1.49e-34	4.01e-33
ANGPTL1	-4.14439	2.92982	1.57e-34	4.23e-33
ZNF835	-3.22168	0.148424	1.61e-34	4.32e-33
MAS1	-3.9246	-2.06641	2.32e-34	6.21e-33
THBS1	-2.73968	7.36403	2.5e-34	6.68e-33
ADAMTSL4	-2.54488	2.71171	3.52e-34	9.35e-33
PTPRN2	-2.66593	2.45063	5.06e-34	1.34e-32
GIMAP5	-2.95688	-0.367831	6e-34	1.59e-32
ZDBF2	-3.30561	1.56026	6.16e-34	1.63e-32
ZNF366	-2.85729	0.227113	6.38e-34	1.68e-32
HAS1	-3.6271	-1.32972	6.71e-34	1.77e-32
RIPOR3	-2.58025	2.32645	7.13e-34	1.87e-32
CRB2	-3.63041	1.34416	9.15e-34	2.38e-32
KLHL33	-3.8958	-2.4465	2.14e-33	5.52e-32
ARHGAP23	-2.03785	4.71284	2.15e-33	5.55e-32
VIT	-3.92989	-0.450229	2.81e-33	7.23e-32
NEDD4	-2.24594	2.62548	3.01e-33	7.74e-32
CMYA5	-2.78955	2.78444	3.88e-33	9.96e-32
FOS	-2.98125	8.21403	3.94e-33	1.01e-31
GYPC	-2.5004	3.95994	4.07e-33	1.04e-31
NAV3	-3.06216	0.610724	4.08e-33	1.04e-31
PCDHGA3	-2.9696	-1.47058	4.59e-33	1.17e-31
ECSCR	-2.43986	1.66156	4.76e-33	1.21e-31
VSIR	-2.22781	5.04243	5.16e-33	1.31e-31
ATOH8	-3.12438	3.25209	6.88e-33	1.75e-31
IGFBP5	-2.96786	9.12424	8.67e-33	2.19e-31
RIMS3	-2.77424	1.90887	9.9e-33	2.5e-31
TIMP3	-3.42849	1.48881	1.11e-32	2.79e-31
PPP1R16B	-2.51286	2.79132	1.48e-32	3.68e-31
FOSB	-3.62203	5.5308	1.55e-32	3.86e-31
FAM180A	-3.41375	-0.142433	1.58e-32	3.93e-31
VWC2	-4.33205	-0.118409	2.03e-32	5.02e-31
KCNA4	-3.97513	-2.09547	2.28e-32	5.62e-31
NR4A1	-2.87178	6.48928	2.6e-32	6.37e-31
DPP6	-3.86432	3.70308	2.64e-32	6.46e-31
PRLHR	-5.0086	-0.311922	4.63e-32	1.13e-30
AC119396.1	-2.67755	-1.76283	4.87e-32	1.18e-30
PAEP	-4.65423	2.35684	5.18e-32	1.26e-30
BOC	-2.58251	5.04542	6.27e-32	1.51e-30
INKA2	-2.07764	2.8006	8.06e-32	1.93e-30
ANKRD33B	-3.28184	2.29379	8.31e-32	1.99e-30
WNT9B	-3.60525	-2.41511	1.07e-31	2.56e-30
RAMP1	-2.93232	5.44225	1.17e-31	2.78e-30
RAPGEF4	-2.10039	2.12121	1.49e-31	3.53e-30
ADGRD1	-3.53301	2.01756	1.5e-31	3.55e-30
RGS5	-2.36298	6.45551	1.77e-31	4.17e-30
SGCE	-2.53828	3.99179	1.81e-31	4.25e-30
ZNF334	-3.39908	0.802309	2.29e-31	5.37e-30
MCHR1	-3.33654	-0.535304	2.7e-31	6.31e-30
WNT2B	-2.56019	2.37383	2.97e-31	6.94e-30
GCSAML	-3.45911	-2.45241	3.21e-31	7.49e-30
KL	-2.59152	0.341399	4.4e-31	1.02e-29
GPR1	-3.18181	-1.64817	4.66e-31	1.08e-29
SIGLEC11	-3.82662	0.62227	4.8e-31	1.11e-29
N4BP2L1	-2.07063	2.86722	4.84e-31	1.11e-29
DENND2A	-2.29058	3.86494	5.37e-31	1.23e-29
PCDHB15	-2.49246	1.22335	5.51e-31	1.26e-29
NBEA	-2.86854	2.72468	5.68e-31	1.3e-29
ADCY2	-3.27576	1.37965	5.72e-31	1.31e-29
CCL16	-3.67369	-2.75222	6.07e-31	1.38e-29
KLF17	-3.96497	-2.01611	7.8e-31	1.77e-29
BACH2	-2.56249	1.77596	8.21e-31	1.86e-29
COL14A1	-2.9573	5.88171	8.86e-31	2e-29
ARMCX1	-2.69169	3.41114	9.4e-31	2.12e-29
ARHGEF15	-2.21075	3.4947	1.11e-30	2.5e-29
ZNF483	-2.36174	0.0128764	1.13e-30	2.55e-29
KLHDC8A	-3.22019	2.7495	1.29e-30	2.9e-29
PAK3	-3.54183	0.446153	1.38e-30	3.08e-29
PENK	-5.35724	-0.383062	1.4e-30	3.13e-29
COX7A1	-2.45895	2.6357	1.72e-30	3.82e-29
HTR2A	-3.62014	-1.50445	1.75e-30	3.88e-29
TRIM61	-3.14578	-2.95396	2.06e-30	4.56e-29
SYDE1	-2.13241	3.88438	2.07e-30	4.58e-29
C1S	-2.32711	7.07878	2.45e-30	5.41e-29
PLCXD3	-4.13519	0.615347	2.46e-30	5.42e-29
SMIM10L2B	-2.4203	0.729398	2.79e-30	6.13e-29
ARHGEF6	-2.07156	3.42132	3.21e-30	7.05e-29
CCDC3	-2.45497	4.74841	3.3e-30	7.24e-29
PER3	-2.2331	3.91295	3.39e-30	7.43e-29
ZNF540	-2.13635	0.586456	3.41e-30	7.46e-29
LDLRAD2	-2.01572	1.22908	4.37e-30	9.54e-29
FLT4	-2.10859	3.73215	4.39e-30	9.58e-29
PRICKLE2	-2.0753	4.24312	5.29e-30	1.15e-28
PURG	-3.31611	-0.910646	5.72e-30	1.24e-28
LINGO2	-4.23043	0.57366	5.79e-30	1.25e-28
ADAMTSL5	-3.15687	1.66005	1.05e-29	2.25e-28
FRMD3	-2.17335	1.61084	1.19e-29	2.54e-28
CSGALNACT1	-2.21574	3.52573	1.26e-29	2.69e-28
VIP	-3.19654	-2.35031	2.12e-29	4.51e-28
LTC4S	-2.90781	-3.25606	2.14e-29	4.54e-28
PRNP	-2.47453	5.76947	2.16e-29	4.59e-28
ADAMTS1	-2.39476	6.6959	2.84e-29	5.99e-28
KCNMB2	-3.05473	0.0452746	4.42e-29	9.3e-28
LHX6	-2.07747	1.87063	4.48e-29	9.4e-28
GLI3	-2.85459	3.4037	4.76e-29	9.98e-28
NEFM	-3.79323	-0.588644	4.84e-29	1.01e-27
NR3C2	-2.39714	2.57431	5.55e-29	1.16e-27
EBF3	-3.27608	0.569642	5.59e-29	1.17e-27
EXTL1	-2.83464	0.0361065	6.56e-29	1.37e-27
NOSTRIN	-2.30721	3.06831	6.62e-29	1.38e-27
THSD1	-2.09417	2.00416	8.25e-29	1.71e-27
ADAMTS4	-2.33977	4.12509	8.68e-29	1.8e-27
LAMA2	-2.85017	3.83519	9.2e-29	1.9e-27
NFASC	-2.91667	3.89398	9.38e-29	1.94e-27
HSPB3	-4.28889	-1.30548	9.42e-29	1.94e-27
NEURL1	-3.22873	1.42328	9.46e-29	1.95e-27
METTL21C	-3.93171	-3.28587	1.04e-28	2.13e-27
CORO2B	-3.1002	2.57018	1.56e-28	3.18e-27
UST	-2.91687	2.35448	1.66e-28	3.39e-27
TIE1	-2.12081	4.77751	1.75e-28	3.56e-27
BRS3	-3.87587	-2.6204	5.05e-28	1.01e-26
ADAM22	-2.25391	2.65682	5.64e-28	1.13e-26
EVC	-2.01714	3.90087	5.69e-28	1.14e-26
PPP2R2B	-3.42763	1.34505	6e-28	1.2e-26
NAP1L2	-3.02149	0.963545	7.73e-28	1.54e-26
FAM131B	-2.57815	1.20981	9e-28	1.79e-26
STEAP4	-3.01732	3.12056	9.72e-28	1.93e-26
REEP1	-2.57396	2.84081	1.04e-27	2.07e-26
ZNF676	-3.93107	-1.68723	1.06e-27	2.09e-26
KCND3	-2.9436	2.79796	1.47e-27	2.9e-26
KCNN3	-2.55429	3.46279	1.65e-27	3.24e-26
GLI2	-2.70224	1.86601	1.68e-27	3.29e-26
RBFOX3	-3.87766	1.16816	1.68e-27	3.29e-26
FBXL7	-2.46204	4.12294	2.03e-27	3.95e-26
CLSTN2	-3.12039	4.16064	2.71e-27	5.25e-26
VCAM1	-2.58255	3.43795	3.02e-27	5.82e-26
IFFO1	-2.00134	2.95009	3.08e-27	5.94e-26
STON1-GTF2A1L	-3.79034	-2.899	3.17e-27	6.1e-26
THRB	-3.01301	3.07359	3.34e-27	6.42e-26
GSPT2	-2.7906	1.63171	3.77e-27	7.24e-26
LGI3	-3.65731	-1.26745	4.61e-27	8.82e-26
CXorf57	-3.48697	-0.394062	4.67e-27	8.93e-26
PBX3	-2.53732	2.79979	4.76e-27	9.08e-26
COL16A1	-2.20777	5.12864	4.89e-27	9.31e-26
KCND2	-2.74579	0.769406	5.04e-27	9.58e-26
SLC35F1	-3.06932	0.387461	5.12e-27	9.73e-26
PIP4P2	-2.13583	2.44861	5.33e-27	1.01e-25
THBD	-2.58189	4.14227	5.89e-27	1.12e-25
YPEL4	-2.31266	0.614617	6.66e-27	1.25e-25
TMEM200A	-2.42146	3.50799	7.26e-27	1.36e-25
VAT1L	-3.27212	0.563232	7.89e-27	1.48e-25
LRRC32	-2.0495	4.81466	8.44e-27	1.58e-25
NPY1R	-3.36955	1.38157	1.02e-26	1.91e-25
GPM6A	-3.84764	1.59144	1.2e-26	2.23e-25
TSPYL5	-2.91981	3.16784	1.29e-26	2.38e-25
CBX6	-2.01709	5.85209	1.42e-26	2.62e-25
MFAP5	-3.54794	4.51141	1.63e-26	3e-25
SOX15	-2.45161	0.936381	1.78e-26	3.26e-25
AFAP1L2	-2.17916	4.80818	1.81e-26	3.31e-25
ABCB1	-2.65541	3.148	1.9e-26	3.48e-25
AVPR2	-3.10655	0.293267	2.17e-26	3.95e-25
GP5	-3.02608	-2.68052	2.21e-26	4.02e-25
PDE10A	-2.5208	1.55365	2.31e-26	4.19e-25
SFMBT2	-2.06343	2.43141	2.32e-26	4.2e-25
SNAP25	-3.3504	1.22578	2.58e-26	4.65e-25
ENOX1	-2.57935	0.945842	2.67e-26	4.82e-25
ZNF229	-3.36721	0.284607	3.36e-26	6.01e-25
HSPB8	-2.6895	4.80974	3.4e-26	6.07e-25
MYH2	-4.40083	-2.68287	3.53e-26	6.28e-25
FLRT2	-2.70909	3.37728	3.87e-26	6.88e-25
LDB3	-2.88977	1.92453	4.04e-26	7.17e-25
SETBP1	-2.08391	3.73456	4.24e-26	7.52e-25
FILIP1	-2.46025	3.51711	4.25e-26	7.52e-25
ENPP1	-2.46757	3.78734	4.27e-26	7.55e-25
KY	-3.19978	-0.348261	4.79e-26	8.46e-25
ZFP36	-2.36598	7.50063	5.79e-26	1.02e-24
TTYH2	-2.33479	1.77696	5.83e-26	1.02e-24
HBD	-3.96445	-2.79053	8.25e-26	1.44e-24
KCNA5	-2.49746	-0.618591	8.83e-26	1.53e-24
CTSK	-2.31789	5.58161	9.62e-26	1.67e-24
PAPPA	-2.8493	1.1926	9.78e-26	1.69e-24
GNAZ	-2.19023	3.06589	1.6e-25	2.75e-24
ZNF727	-3.51719	-2.32456	1.71e-25	2.94e-24
MEOX2	-4.20239	0.173656	1.78e-25	3.05e-24
SLC16A11	-3.13749	0.761841	1.95e-25	3.34e-24
SELENOP	-2.40429	4.84183	2.47e-25	4.21e-24
ZC3H12B	-2.42864	0.907623	2.78e-25	4.73e-24
TXLNB	-2.82894	0.464758	3.39e-25	5.74e-24
ZNF781	-2.33329	0.0663652	3.57e-25	6.05e-24
ST8SIA1	-2.40854	1.45011	4.11e-25	6.95e-24
CALCRL	-2.44056	4.24262	4.27e-25	7.22e-24
GRASP	-2.0231	3.49542	4.55e-25	7.67e-24
COL6A6	-3.17987	-0.863314	5.38e-25	9.02e-24
PCDHGA5	-2.50606	-0.115807	6.38e-25	1.07e-23
CLEC2B	-2.03773	2.78468	6.66e-25	1.11e-23
PDE5A	-2.06266	4.09216	9.34e-25	1.55e-23
HIGD1B	-2.19004	0.205089	1.04e-24	1.72e-23
HEYL	-2.02608	3.90175	1.11e-24	1.84e-23
KCTD8	-3.24635	-1.93678	1.43e-24	2.35e-23
CCND2	-2.43364	5.64297	1.44e-24	2.37e-23
RASGRP2	-2.1941	2.39197	1.49e-24	2.45e-23
ERG	-2.03278	3.84069	1.62e-24	2.66e-23
MAPK10	-2.60058	3.30825	1.87e-24	3.06e-23
FBLN5	-2.25749	5.98281	2.4e-24	3.9e-23
CPNE5	-2.37693	2.63396	3.64e-24	5.88e-23
SLC45A1	-2.11405	1.39363	3.65e-24	5.88e-23
FAP	-2.46185	2.87118	4.15e-24	6.68e-23
FAM13C	-2.42132	1.80404	4.16e-24	6.68e-23
SOX18	-2.09854	3.4392	5.03e-24	8.06e-23
PCDHB4	-2.28438	1.30838	5.23e-24	8.36e-23
EBF2	-3.52769	-0.913358	6.25e-24	9.95e-23
FAM162B	-2.28906	0.0969997	6.8e-24	1.08e-22
TUBB6	-2.03192	5.4057	6.85e-24	1.09e-22
FIBIN	-3.15311	2.38088	6.85e-24	1.09e-22
LEFTY2	-3.90945	4.42627	6.91e-24	1.1e-22
CLVS2	-4.79328	-1.25078	7.91e-24	1.25e-22
DTNA	-2.80297	2.14983	7.95e-24	1.25e-22
FAM241A	-2.09071	2.70486	8.16e-24	1.29e-22
STK26	-2.37024	4.19778	9.42e-24	1.48e-22
STXBP1	-2.07134	4.63234	9.82e-24	1.55e-22
RCAN2	-2.35491	3.45606	1.03e-23	1.63e-22
GNAO1	-2.63557	2.04236	1.06e-23	1.66e-22
AKAP12	-2.68977	5.5849	1.08e-23	1.69e-22
GLP2R	-3.35442	-1.83104	1.24e-23	1.93e-22
DPYSL3	-2.46248	6.86385	1.39e-23	2.16e-22
ROBO3	-2.5514	2.13221	1.49e-23	2.31e-22
FFAR1	-3.58865	-3.21918	1.56e-23	2.41e-22
AC013489.1	-2.09719	-2.20355	1.64e-23	2.54e-22
KRT222	-3.64209	-2.43349	1.65e-23	2.55e-22
SLC1A7	-3.33726	-0.0384881	1.71e-23	2.64e-22
PALM2-AKAP2	-2.82083	-2.30443	1.76e-23	2.7e-22
PRKAR2B	-2.47598	3.00952	1.9e-23	2.91e-22
NR2F1	-2.46846	4.6658	2.11e-23	3.24e-22
AEBP1	-2.277	7.7672	2.28e-23	3.49e-22
STXBP5L	-3.35678	-0.224111	2.33e-23	3.56e-22
CCL21	-3.61514	4.62104	2.62e-23	3.98e-22
SSC5D	-2.66891	4.30753	2.67e-23	4.06e-22
MAN1C1	-2.03945	3.7252	3.03e-23	4.6e-22
NAALADL1	-2.11061	1.93366	3.26e-23	4.93e-22
PDGFRL	-2.39603	3.33139	3.26e-23	4.93e-22
PNMA8B	-2.39449	0.73034	4.61e-23	6.94e-22
PDGFRA	-2.48273	4.92103	5.38e-23	8.08e-22
FEZ1	-2.21458	2.66434	5.73e-23	8.6e-22
CNGB3	-3.49893	-1.57543	6.53e-23	9.75e-22
SFRP1	-2.7232	5.49304	7.72e-23	1.15e-21
NYAP1	-2.58773	0.237383	8.1e-23	1.2e-21
NRG3	-3.78447	-1.07032	8.45e-23	1.25e-21
CCBE1	-3.39832	1.53695	8.78e-23	1.3e-21
ZNF454	-2.23321	-0.724783	9e-23	1.33e-21
ENPP2	-2.43199	5.70611	9.83e-23	1.45e-21
GSDME	-2.04804	3.26713	1e-22	1.48e-21
DOK5	-2.94822	1.44225	1.43e-22	2.08e-21
CCM2L	-2.12779	2.03431	1.43e-22	2.09e-21
HTR2B	-2.63472	1.90941	1.49e-22	2.17e-21
TMEM132C	-4.05846	1.42237	1.55e-22	2.25e-21
HEPH	-2.19772	4.30629	1.73e-22	2.5e-21
COLEC12	-2.71362	3.45917	1.82e-22	2.64e-21
P2RY12	-3.07835	-1.5307	1.86e-22	2.68e-21
KLHL10	-2.44632	-2.45678	2.05e-22	2.95e-21
DGKG	-2.53477	0.30792	2.52e-22	3.61e-21
PINLYP	-2.07288	1.32462	2.53e-22	3.63e-21
GRM7	-3.10382	-1.08158	2.56e-22	3.66e-21
DRP2	-2.289	-0.393355	3.22e-22	4.6e-21
SUSD3	-2.36277	2.83436	3.48e-22	4.95e-21
CLEC4G	-2.90393	-2.32114	3.64e-22	5.18e-21
STAC	-3.07508	0.641725	4.41e-22	6.25e-21
FGD5	-2.04054	4.39046	4.85e-22	6.87e-21
TMEM47	-2.32014	5.06895	4.97e-22	7.01e-21
FOXL2	-2.63697	2.47729	5.09e-22	7.18e-21
SYT1	-3.26682	2.86028	5.33e-22	7.49e-21
CRISP2	-4.92353	-0.370621	5.41e-22	7.59e-21
PDZD4	-2.86817	2.13352	5.8e-22	8.12e-21
FGL2	-2.42871	4.15592	6.11e-22	8.55e-21
DZIP1	-2.0837	3.88744	6.47e-22	9.03e-21
CCDC136	-2.39823	0.991856	7.3e-22	1.02e-20
LRRC2	-2.60101	1.65176	7.68e-22	1.07e-20
ABCA10	-2.50259	1.23139	1.36e-21	1.88e-20
FAM129A	-2.4836	5.19949	1.36e-21	1.88e-20
CNTN4	-2.47925	2.17483	1.73e-21	2.36e-20
DIRAS1	-3.0951	2.12476	1.86e-21	2.54e-20
SOX7	-2.15389	1.91824	1.89e-21	2.57e-20
FREM1	-2.46293	3.33704	1.98e-21	2.7e-20
KCNA1	-3.5517	-2.92238	2.06e-21	2.79e-20
PCDHGA6	-2.10669	0.92361	2.22e-21	3e-20
CCDC85A	-3.23732	-0.256864	2.29e-21	3.1e-20
CLDN1	-2.62421	5.95408	2.44e-21	3.31e-20
ADAM33	-2.92773	3.4202	2.56e-21	3.46e-20
DCHS1	-2.13463	5.0274	2.98e-21	4.02e-20
EBF1	-2.2458	3.32808	3.48e-21	4.67e-20
PI15	-3.49336	3.06973	3.92e-21	5.25e-20
ARMCX4	-2.23022	2.65932	3.92e-21	5.25e-20
FGF10	-3.80882	-1.24943	4.06e-21	5.43e-20
SEMA6D	-2.43657	1.80854	4.32e-21	5.77e-20
GCOM1	-2.48581	-2.18903	6.19e-21	8.23e-20
CCDC36	-2.28719	-1.35983	7.9e-21	1.05e-19
AASS	-2.04117	2.23281	7.91e-21	1.05e-19
ATF3	-2.36683	5.71366	8.03e-21	1.06e-19
ADGRG4	-4.2837	-2.69348	8.34e-21	1.1e-19
SV2B	-2.94993	-0.928086	8.64e-21	1.14e-19
CYP11A1	-2.8762	0.900547	9.01e-21	1.19e-19
GREM1	-2.7034	2.91357	1.04e-20	1.37e-19
FBXO17	-2.51477	2.77228	1.52e-20	1.97e-19
ADAMTSL1	-2.63495	4.06267	1.84e-20	2.38e-19
MEOX1	-3.0176	1.98667	1.95e-20	2.52e-19
ZNF728	-3.48037	-2.49779	1.95e-20	2.52e-19
PTPRO	-2.00232	1.63948	1.97e-20	2.54e-19
IRS4	-3.78747	-2.24553	2.09e-20	2.69e-19
SORCS3	-3.34585	-1.77652	2.76e-20	3.53e-19
IGSF10	-2.57262	1.43063	3.67e-20	4.66e-19
MPZ	-2.13699	-0.0200041	3.79e-20	4.81e-19
WISP1	-2.1124	2.0941	4.14e-20	5.25e-19
SERPINF1	-2.14553	6.62726	5.05e-20	6.37e-19
VXN	-2.38611	-0.975985	5.75e-20	7.24e-19
NUDT10	-2.6582	0.908734	7.18e-20	8.99e-19
PIPOX	-2.38687	0.978457	8.43e-20	1.05e-18
CHRNA4	-3.51013	-0.659961	8.58e-20	1.07e-18
FBN1	-2.10981	5.47113	9.49e-20	1.18e-18
IL6	-2.94995	1.7286	1.13e-19	1.4e-18
CCDC81	-2.61726	1.27805	1.16e-19	1.43e-18
PHLDB2	-2.3178	3.90225	1.18e-19	1.45e-18
KCNS2	-3.10499	-2.41321	1.26e-19	1.55e-18
TLE4	-2.06249	3.33306	1.33e-19	1.63e-18
TPSB2	-2.94668	2.22002	1.51e-19	1.84e-18
ITLN1	-4.03134	0.55664	1.76e-19	2.14e-18
RXFP2	-4.09831	-3.17134	1.78e-19	2.17e-18
CELF2	-2.04163	4.71	2.05e-19	2.48e-18
GFRA1	-3.41799	3.38954	2.26e-19	2.73e-18
GRIA3	-2.91569	-0.729044	2.68e-19	3.23e-18
RNASE4	-2.27643	0.387005	2.69e-19	3.24e-18
RASA4B	-2.50071	-2.98896	3.37e-19	4.04e-18
IL33	-2.40503	4.57877	3.98e-19	4.74e-18
GLIPR1L2	-2.16596	-0.322644	5.25e-19	6.22e-18
TRIM63	-3.16899	-1.32295	5.92e-19	6.98e-18
SYPL2	-2.3391	0.443168	6.39e-19	7.51e-18
PRDM5	-2.32321	1.65647	7.33e-19	8.57e-18
BTNL2	-2.98426	-3.13787	7.69e-19	8.98e-18
KNDC1	-3.03848	2.35558	7.86e-19	9.18e-18
CAPN11	-2.1593	-1.40463	7.88e-19	9.19e-18
RNF112	-2.15423	-0.483164	1.03e-18	1.19e-17
OPCML	-3.19456	-0.291284	1.05e-18	1.22e-17
ADARB2	-2.69235	-0.417376	1.18e-18	1.36e-17
OSTN	-3.66698	-3.14452	1.26e-18	1.44e-17
APOL3	-2.0403	4.13922	1.34e-18	1.53e-17
SLC10A6	-2.3193	-1.7986	1.48e-18	1.7e-17
GPR17	-2.73066	-0.861199	1.58e-18	1.8e-17
WDR17	-3.1629	-0.747994	1.59e-18	1.81e-17
MAGEE2	-3.19384	-3.01353	1.62e-18	1.84e-17
PGA5	-3.3793	-2.7533	1.8e-18	2.04e-17
SAMD5	-2.34357	1.93051	1.95e-18	2.21e-17
PTGDR	-2.15591	-0.871033	2.19e-18	2.47e-17
CCIN	-2.49919	-1.66428	2.22e-18	2.51e-17
ZNF385D	-2.34801	0.527886	2.3e-18	2.59e-17
ADCY5	-2.17521	4.01236	2.4e-18	2.69e-17
SLC35F4	-2.87105	-2.42237	2.98e-18	3.33e-17
SNCG	-2.69178	3.25173	3.14e-18	3.51e-17
LSMEM2	-2.42093	-2.14057	3.37e-18	3.75e-17
DCAF12L2	-3.4443	-0.932895	3.46e-18	3.83e-17
FAM110B	-2.33869	2.69715	3.75e-18	4.16e-17
PRRT2	-2.07949	1.37418	4.58e-18	5.06e-17
C2orf74	-2.42182	-0.380171	5.03e-18	5.54e-17
KCNIP4	-2.09303	1.25269	6.4e-18	7.02e-17
AMPH	-2.48383	1.51743	6.56e-18	7.2e-17
NOVA1	-2.77618	1.65018	7.8e-18	8.53e-17
CFD	-2.51633	3.80272	8.17e-18	8.92e-17
GALNT17	-2.97853	2.61351	8.63e-18	9.41e-17
ACSM5	-2.33761	-1.48159	9.45e-18	1.03e-16
FNDC5	-2.4022	1.03587	1.09e-17	1.18e-16
SCUBE1	-2.54005	1.84759	1.1e-17	1.19e-16
NPY5R	-3.90182	-2.56257	1.36e-17	1.46e-16
FAM9B	-3.6786	-2.45878	1.51e-17	1.62e-16
HGF	-2.34101	1.45489	1.54e-17	1.64e-16
CLDN5	-2.15859	4.57797	3.84e-17	4.02e-16
RANBP3L	-2.64142	-1.68057	3.94e-17	4.13e-16
OTUD7A	-2.06646	0.603193	4.05e-17	4.23e-16
COL4A4	-2.46258	1.50217	4.06e-17	4.25e-16
CLEC9A	-2.46998	-1.61836	4.07e-17	4.25e-16
PTCHD1	-3.0388	0.878857	4.23e-17	4.42e-16
CRYBG3	-2.12961	2.73193	4.93e-17	5.12e-16
C14orf180	-3.25498	-2.53924	5.32e-17	5.52e-16
PRRG3	-2.39815	0.458785	5.82e-17	6.02e-16
MLC1	-2.73517	-0.358684	6.59e-17	6.79e-16
FAM198B	-2.09159	5.72844	6.71e-17	6.9e-16
PLK5	-2.94983	-1.07084	7.18e-17	7.36e-16
PLEKHH2	-2.21514	3.163	7.75e-17	7.93e-16
AL163636.2	-3.832	-3.10026	8.84e-17	9.01e-16
C14orf132	-2.25119	4.56417	1.14e-16	1.16e-15
MDGA1	-2.02538	2.27103	1.24e-16	1.25e-15
ANGPTL7	-3.22962	-1.27474	1.31e-16	1.32e-15
MN1	-2.23887	2.3295	1.38e-16	1.39e-15
NAT2	-2.72382	-2.57837	1.48e-16	1.48e-15
RUNDC3B	-2.26647	1.83381	1.49e-16	1.49e-15
VWA7	-2.21562	2.85584	1.54e-16	1.54e-15
SIGLEC6	-2.70886	-2.38726	1.61e-16	1.61e-15
LPAR4	-2.36832	-1.87847	1.72e-16	1.72e-15
SNTG2	-3.05042	-1.31196	1.85e-16	1.84e-15
ADAMTS3	-2.10509	1.01755	1.86e-16	1.85e-15
TMEM246	-2.7745	2.90417	1.9e-16	1.89e-15
KIAA1210	-2.8924	0.456482	2.15e-16	2.12e-15
TLL1	-2.61089	0.98199	2.42e-16	2.37e-15
HTR1E	-3.84579	-1.91812	2.59e-16	2.53e-15
POSTN	-2.53988	5.20818	2.63e-16	2.57e-15
NACAD	-2.10254	2.79675	2.8e-16	2.73e-15
CCDC152	-2.15039	0.242955	2.82e-16	2.75e-15
FAM153B	-3.59752	-0.587201	3.18e-16	3.09e-15
PRIMA1	-2.51507	2.9515	3.58e-16	3.46e-15
CCDC141	-2.42431	-1.1469	3.88e-16	3.75e-15
APOD	-2.95624	5.44085	5.89e-16	5.63e-15
CX3CR1	-2.13376	1.64309	6.19e-16	5.9e-15
TNNT3	-3.21268	0.103733	6.27e-16	5.97e-15
DUSP26	-2.69015	0.110904	7.47e-16	7.05e-15
MAP10	-2.43824	-0.313711	8.38e-16	7.89e-15
HRCT1	-2.28978	0.411895	1.07e-15	9.98e-15
KIAA1755	-2.03776	2.39277	1.08e-15	1.01e-14
SCARA3	-2.02073	6.84015	1.12e-15	1.04e-14
FGF16	-3.05776	-3.30883	1.35e-15	1.24e-14
DNASE1L3	-2.35718	-0.396016	1.38e-15	1.27e-14
MYOZ3	-2.35576	0.0302907	1.6e-15	1.47e-14
PCDHB7	-2.09664	1.47712	1.65e-15	1.51e-14
PCDHGA4	-2.16085	-0.40652	1.92e-15	1.75e-14
ACTC1	-2.79006	0.464321	2e-15	1.82e-14
BPI	-2.55393	-0.959609	2.13e-15	1.94e-14
LIPI	-2.74345	-2.89395	2.36e-15	2.13e-14
CCDC181	-2.48731	0.372443	3.6e-15	3.2e-14
CDH23	-2.26122	2.672	3.89e-15	3.45e-14
DIO3	-2.85408	0.68656	4.38e-15	3.86e-14
RPRM	-2.96767	1.72625	4.49e-15	3.95e-14
ZIK1	-2.33471	1.05384	5.9e-15	5.14e-14
XPNPEP2	-2.86291	-0.718767	6.48e-15	5.62e-14
RPS6KA6	-3.01873	0.881316	6.72e-15	5.82e-14
DSCAML1	-2.77245	0.506099	7.26e-15	6.27e-14
SCN3B	-2.5616	0.374107	7.55e-15	6.51e-14
HOXD3	-2.15514	0.230965	7.89e-15	6.8e-14
TSPAN7	-2.15656	4.5686	8.84e-15	7.58e-14
PCDHGC5	-2.14284	-1.67553	8.9e-15	7.63e-14
TDRD10	-2.43808	-0.0742066	1.04e-14	8.86e-14
CPA3	-2.92071	1.9557	1.2e-14	1.02e-13
SLC6A13	-2.78995	-0.412788	1.23e-14	1.04e-13
ZDHHC15	-2.34981	0.932955	1.42e-14	1.19e-13
PLA2G2A	-3.38199	0.922202	1.49e-14	1.25e-13
RBM24	-2.18008	2.63472	1.62e-14	1.36e-13
ANGPT1	-2.33398	1.20965	1.9e-14	1.57e-13
SLC7A3	-2.60908	0.847225	2.02e-14	1.67e-13
PTGDR2	-2.04866	-1.02667	2.09e-14	1.73e-13
CDH19	-4.14214	-1.89361	2.2e-14	1.81e-13
RADIL	-2.08778	1.63743	2.25e-14	1.85e-13
P2RX1	-2.23598	0.606139	2.93e-14	2.38e-13
LRFN5	-2.82343	0.676151	4.65e-14	3.72e-13
OVGP1	-3.39521	7.94118	5.78e-14	4.58e-13
ADH1A	-2.44377	-2.60035	6.05e-14	4.78e-13
ANO5	-2.27909	0.920196	6.39e-14	5.04e-13
FZD7	-2.16167	4.40402	8.67e-14	6.76e-13
VIPR2	-2.2113	0.811483	9.07e-14	7.05e-13
SOX3	-4.20286	0.487187	1.04e-13	8.05e-13
SYTL5	-2.17365	0.262269	1.07e-13	8.24e-13
BEND6	-2.15075	0.440645	1.18e-13	9.11e-13
TEPP	-2.23827	-1.60951	1.18e-13	9.11e-13
ZNF521	-2.23854	3.42492	1.19e-13	9.17e-13
THBS2	-2.06804	5.61982	1.2e-13	9.19e-13
NUDT11	-2.45711	0.738725	1.25e-13	9.6e-13
PTPRT	-3.34018	1.12548	1.37e-13	1.04e-12
ST6GALNAC3	-2.05198	1.72803	1.48e-13	1.12e-12
PKNOX2	-2.53865	2.0087	1.53e-13	1.16e-12
TPSAB1	-2.42529	2.09466	1.57e-13	1.19e-12
CADM3	-3.03074	2.14118	1.79e-13	1.35e-12
ECT2L	-2.26964	0.608149	1.95e-13	1.47e-12
CC2D2B	-2.18417	-2.82198	1.97e-13	1.48e-12
MYOC	-2.46566	1.51826	2.28e-13	1.71e-12
LIN7A	-2.20238	2.16223	2.83e-13	2.1e-12
EPHB6	-2.09372	3.6703	3.06e-13	2.27e-12
PPP4R4	-2.46973	0.0149718	3.32e-13	2.45e-12
MTUS2	-2.46451	0.274431	3.45e-13	2.55e-12
HAPLN2	-2.56698	-1.10104	3.64e-13	2.68e-12
TCEAL5	-2.6843	-0.212626	4.08e-13	2.99e-12
RAB3C	-2.57031	-0.536168	4.29e-13	3.14e-12
DACH2	-3.22056	-1.13444	4.85e-13	3.54e-12
ANK2	-2.09243	4.27756	5.25e-13	3.82e-12
FCER1A	-2.37023	0.449258	5.61e-13	4.07e-12
GPR88	-2.38148	-2.23499	5.62e-13	4.07e-12
PTPN5	-2.62586	-0.798434	5.79e-13	4.19e-12
RPE65	-2.8987	-2.78904	6.39e-13	4.6e-12
KCNT2	-2.6132	-0.688031	6.61e-13	4.75e-12
GLT1D1	-2.17317	0.183773	7.8e-13	5.56e-12
CRTAC1	-3.14746	2.3165	7.99e-13	5.68e-12
CDO1	-2.64643	1.40357	8.45e-13	6e-12
UNC80	-2.46098	-0.85568	8.64e-13	6.12e-12
PM20D1	-2.27256	-1.81484	8.68e-13	6.14e-12
ADHFE1	-2.03093	1.52092	9.06e-13	6.39e-12
DLG2	-2.0815	1.61746	9.82e-13	6.9e-12
RGN	-2.41354	1.12192	1.36e-12	9.38e-12
CPXM2	-2.2711	4.33271	1.46e-12	1e-11
C1QTNF9	-2.37884	-1.95016	1.69e-12	1.16e-11
ANXA13	-2.95902	0.463914	1.75e-12	1.19e-11
PAGE4	-3.38975	0.394471	2.05e-12	1.39e-11
CYS1	-2.54631	3.01239	2.08e-12	1.41e-11
ERP27	-2.17833	3.33375	2.13e-12	1.44e-11
ZNF662	-2.10899	1.67594	2.34e-12	1.57e-11
PCBP3	-2.13246	0.876173	2.53e-12	1.69e-11
SPHKAP	-3.30278	-3.00539	2.79e-12	1.86e-11
PRND	-2.73674	0.220123	3.23e-12	2.14e-11
MYH1	-3.08733	-2.99421	3.34e-12	2.21e-11
HIF3A	-2.47421	2.16789	3.87e-12	2.55e-11
PCOLCE2	-2.5379	1.48926	4.38e-12	2.87e-11
FFAR4	-2.04981	-0.102186	5.06e-12	3.29e-11
SYT9	-2.7539	-1.82565	5.18e-12	3.36e-11
CNNM1	-2.35547	-0.377011	5.44e-12	3.52e-11
TMEM221	-2.154	1.047	6.1e-12	3.93e-11
TMEM229A	-3.10322	-2.72617	6.41e-12	4.13e-11
NGFR	-2.44025	2.1742	6.76e-12	4.33e-11
AMER2	-3.0449	-1.91985	6.97e-12	4.46e-11
GPR20	-2.15061	-1.58656	7.41e-12	4.72e-11
PCDHGB3	-2.05663	-1.16059	9.69e-12	6.1e-11
ALB	-2.63777	0.595514	1.06e-11	6.64e-11
TRIM9	-2.10583	1.35453	1.08e-11	6.74e-11
C9orf92	-2.56699	-3.30547	1.22e-11	7.62e-11
MAGEL2	-2.29886	0.223652	1.27e-11	7.92e-11
AC005020.2	-2.22433	-3.21081	1.34e-11	8.31e-11
PIANP	-2.14369	2.52561	1.38e-11	8.55e-11
FOXI2	-3.17589	-2.30196	1.63e-11	1e-10
C20orf203	-2.10242	-1.5539	1.71e-11	1.05e-10
BCAN	-2.18976	1.1745	1.85e-11	1.13e-10
AHNAK2	-2.07547	5.47673	2.03e-11	1.23e-10
HPCAL4	-2.57288	-1.26753	2.29e-11	1.38e-10
TRPC5OS	-2.24208	-2.77963	2.95e-11	1.76e-10
FRMPD3	-2.08939	0.412505	3.21e-11	1.9e-10
KCNH2	-2.18055	3.5678	4.01e-11	2.36e-10
SLC6A4	-2.10277	-0.290121	4.07e-11	2.39e-10
ADAMTSL3	-2.30699	2.77941	5.14e-11	2.99e-10
ELMOD1	-2.2651	-1.71118	6.26e-11	3.58e-10
ZNF311	-2.10399	-0.148064	6.82e-11	3.89e-10
PCDHB5	-2.10488	1.38384	7.1e-11	4.04e-10
AC009336.2	-2.39754	-1.71677	8.67e-11	4.89e-10
HDX	-2.05223	0.737796	9.64e-11	5.42e-10
PTPRQ	-2.47962	-1.08731	1.09e-10	6.11e-10
DSEL	-2.02274	2.1152	1.12e-10	6.23e-10
NLRP14	-2.26339	-3.06292	1.12e-10	6.24e-10
SERTM2	-3.17522	1.9144	1.29e-10	7.14e-10
PCDH20	-2.74123	-2.8566	1.37e-10	7.56e-10
DDX25	-2.50788	-0.861684	2.23e-10	1.2e-09
C2orf40	-2.47865	2.27108	2.67e-10	1.43e-09
CNGA3	-2.47277	-2.00033	2.84e-10	1.52e-09
KIF26A	-2.00162	2.43003	3.29e-10	1.75e-09
FAM153C	-2.31821	-2.92057	3.7e-10	1.95e-09
NLGN1	-2.39768	0.258644	4.18e-10	2.19e-09
AGTR1	-3.02872	0.0189425	5.46e-10	2.82e-09
HBB	-2.12533	4.98045	6.35e-10	3.25e-09
NDNF	-2.14903	2.07092	7.34e-10	3.73e-09
BARX2	-2.26195	1.00578	7.78e-10	3.94e-09
CIDEC	-2.24113	-1.8945	8.59e-10	4.34e-09
GH1	-2.46371	-3.2236	1.23e-09	6.11e-09
TMEM196	-2.91686	-2.86382	1.29e-09	6.37e-09
HPSE2	-2.57506	0.788089	1.3e-09	6.41e-09
PRSS35	-2.41018	-0.176843	1.52e-09	7.41e-09
ESPNL	-2.0993	0.635601	2.16e-09	1.04e-08
TIMP4	-2.3621	-0.579482	2.22e-09	1.07e-08
OTOP2	-2.47073	-3.12239	2.37e-09	1.14e-08
FBXO40	-2.53826	-2.68746	2.42e-09	1.16e-08
CYP4F12	-2.4107	0.325759	2.5e-09	1.2e-08
HFM1	-2.17007	-0.802126	2.54e-09	1.21e-08
DCLK1	-2.02151	3.05773	2.69e-09	1.28e-08
CSMD1	-2.04804	0.581653	3.39e-09	1.59e-08
EPHA3	-2.13113	2.02233	4.12e-09	1.92e-08
CNR1	-2.31891	0.184249	4.41e-09	2.04e-08
GATA4	-3.38187	1.4163	4.45e-09	2.06e-08
ADGRA1	-3.15636	-1.66888	5.45e-09	2.5e-08
LCN1	-2.676	-2.00051	6.18e-09	2.81e-08
SPTA1	-2.04017	-2.39039	6.81e-09	3.08e-08
MYOT	-2.0095	-1.59155	7.01e-09	3.17e-08
MRGPRE	-2.31565	-2.77913	9.21e-09	4.11e-08
CBLN1	-2.11101	0.510531	1.09e-08	4.8e-08
TPO	-2.42927	-1.6941	1.15e-08	5.07e-08
COL20A1	-2.20011	-2.67564	1.23e-08	5.4e-08
SH3GL2	-2.09504	0.571723	1.25e-08	5.46e-08
PCSK2	-3.06585	-0.352878	1.31e-08	5.73e-08
SORCS1	-2.13505	0.417972	1.46e-08	6.34e-08
TCEAL2	-2.61944	2.68067	1.53e-08	6.62e-08
ATRNL1	-2.17022	2.4472	1.57e-08	6.79e-08
FAM107A	-2.01692	5.70969	1.97e-08	8.44e-08
CA4	-2.38523	-0.432909	2.09e-08	8.91e-08
CRHR1	-2.55974	-0.808451	2.09e-08	8.92e-08
PKIA	-2.01735	1.58354	2.18e-08	9.27e-08
EML5	-2.04802	-1.19472	2.24e-08	9.5e-08
FAM19A1	-2.1361	-2.82446	2.3e-08	9.75e-08
EPHA5	-2.68721	-1.92837	2.36e-08	9.96e-08
SGCG	-2.39546	-1.28487	2.67e-08	1.12e-07
ADAM29	-2.33963	-3.31333	2.74e-08	1.15e-07
THEG	-2.27969	-2.86025	2.82e-08	1.18e-07
NR1H4	-3.15386	-2.03186	3.02e-08	1.26e-07
GC	-3.12695	-2.80533	3.3e-08	1.37e-07
MC4R	-2.76848	-1.04168	3.61e-08	1.49e-07
SLC7A2	-2.20945	5.30517	3.99e-08	1.64e-07
PRSS57	-2.03831	-2.89111	5.79e-08	2.33e-07
ASB5	-2.42746	-2.98501	6.38e-08	2.56e-07
NEFL	-2.19435	-0.926638	9.28e-08	3.65e-07
EYA4	-2.84833	0.884081	1.1e-07	4.3e-07
TPSD1	-2.36937	-0.273856	1.31e-07	5.05e-07
SLITRK5	-2.1483	2.66588	1.44e-07	5.5e-07
NDST4	-2.63366	-2.59977	1.68e-07	6.4e-07
GDF6	-2.32499	-0.846745	1.88e-07	7.09e-07
GALR1	-2.42479	-2.71709	2.11e-07	7.91e-07
SPATA4	-2.04311	-0.914202	2.31e-07	8.61e-07
HOXD4	-2.01608	-0.130324	2.65e-07	9.76e-07
ENAM	-2.02218	-1.58768	3.01e-07	1.1e-06
UGT2B11	-2.346	-3.1027	3.35e-07	1.22e-06
NXF3	-2.06644	1.72502	3.49e-07	1.27e-06
ASXL3	-2.21316	0.652779	4.1e-07	1.48e-06
CAV3	-2.1335	-3.28155	4.46e-07	1.6e-06
TRARG1	-2.14046	-2.37693	5.59e-07	1.98e-06
ANGPT4	-2.33452	-0.244296	5.92e-07	2.09e-06
PNOC	-2.38321	1.73968	7.13e-07	2.48e-06
SLC30A8	-2.30284	-2.08319	7.79e-07	2.71e-06
MROH2B	-2.28859	-3.23179	8.42e-07	2.91e-06
RALYL	-2.42728	-1.6278	8.89e-07	3.06e-06
MMP27	-2.36981	-3.20436	1.05e-06	3.56e-06
HMGCLL1	-2.27614	-1.3043	1.26e-06	4.23e-06
HOXC8	-2.44033	0.264169	1.5e-06	4.99e-06
TMEM252	-2.08152	0.732276	1.67e-06	5.52e-06
ADCYAP1	-2.45209	-0.689884	2.06e-06	6.72e-06
DEFB124	-2.04948	-2.17787	2.68e-06	8.6e-06
BMPER	-2.05135	0.775787	4.17e-06	1.3e-05
SLITRK2	-2.50713	0.752144	4.3e-06	1.34e-05
AQP10	-2.42584	-1.58577	4.81e-06	1.48e-05
NXPH2	-2.72721	-3.07337	5.01e-06	1.54e-05
GPR12	-2.96137	-2.13168	6.21e-06	1.89e-05
GRIA1	-2.21336	-1.35185	6.75e-06	2.04e-05
SPAG6	-2.81303	1.52719	7.14e-06	2.15e-05
KIAA2012	-2.03166	0.642547	8.07e-06	2.41e-05
ZNF98	-2.02681	-2.15267	9.47e-06	2.79e-05
TP53TG3D	-2.18327	-3.30266	1.56e-05	4.48e-05
GAL3ST3	-2.14372	0.575347	1.8e-05	5.11e-05
C6	-2.25167	2.69278	3.68e-05	9.97e-05
ADRA1A	-2.34526	-1.57492	4.19e-05	0.000112562
HOXC5	-2.00669	-2.06533	5.39e-05	0.000141914
LRRTM3	-2.1062	-2.53128	9.47e-05	0.000239495
SPOCK3	-2.0608	0.58446	0.000125493	0.000310408
GATA5	-2.10817	1.97805	0.000153388	0.000374139
ADIPOQ	-2.40842	-2.7104	0.000290961	0.000676118
RAX2	-2.18289	-1.85486	0.000415989	0.000940199
NGB	-2.00419	-1.88509	0.000857951	0.00182821
NR5A1	-2.38654	1.0758	0.00115915	0.00241632
C1orf141	-2.09404	-2.30522	0.00325423	0.00624996
