# Supplementary material for: Construction and comprehensive analysis of the competing endogenous RNA network in endometrial adenocarcinoma
Source: BMC Genom Data. 2022 Feb 6;23:10. doi: 10.1186/s12863-022-01028-y (PMC8818217; doi:10.1186/s12863-022-01028-y)
Supplement: Supplementary file 3 — Additional file 3. Up-lncRNA. Up reglation of lncRNA. [file 12863_2022_1028_MOESM3_ESM.xls]

## Sheet: 3
Up reglation of lncRNA
lncRNA	logFC	logCPM	PValue	FDR
TRPM2-AS	4.37228	9.72035	2.01e-30	1.24e-28
AC004816.1	2.93071	8.46583	6.01e-30	3.62e-28
TFAP2A-AS1	4.72263	7.97586	1.44e-29	8.49e-28
AC092718.4	2.89564	9.5704	5.07e-26	2.51e-24
AL355338.1	2.41711	10.4082	2.04e-25	9.66e-24
AL109811.2	2.91877	6.30534	8.37e-24	3.62e-22
LINC00858	5.57694	7.13432	2.65e-23	1.11e-21
MNX1-AS1	7.82619	7.40613	3.4e-23	1.4e-21
AC025154.2	5.47767	10.6523	3.62e-23	1.48e-21
AC091057.1	2.68972	9.50617	5.71e-23	2.31e-21
AL133215.2	2.64981	7.04551	6.49e-23	2.59e-21
KCNMB2-AS1	5.70049	8.86057	8.3e-23	3.24e-21
AC138904.1	3.80536	8.2161	1.58e-21	5.84e-20
ELF3-AS1	2.72756	8.04595	1.64e-21	6.04e-20
MIR210HG	2.52854	10.7694	4.97e-21	1.77e-19
AP001453.2	3.70869	7.76765	1.37e-19	4.39e-18
PCAT6	2.38498	9.88169	1.6e-19	5.04e-18
AC009005.1	3.42742	9.51733	1.19e-18	3.52e-17
LINC02438	2.87269	5.94435	1.79e-18	5.18e-17
AC108860.2	2.29653	8.3369	3.62e-18	1.02e-16
AL358075.2	3.41364	6.09728	5.68e-18	1.58e-16
Z83851.2	2.07083	7.22697	7.44e-18	2.05e-16
LINC00958	2.75443	10.9116	1.06e-17	2.86e-16
AC012073.1	2.24619	7.587	1.08e-17	2.89e-16
AC109322.1	2.18467	8.51305	2.44e-17	6.39e-16
C6orf99	2.89282	6.68046	2.72e-17	7.04e-16
AL031123.2	2.57537	7.97822	4.89e-17	1.25e-15
AL390719.2	2.88049	10.3228	3.19e-16	7.63e-15
MIR205HG	5.83865	9.58415	4.05e-16	9.57e-15
SPINT1-AS1	2.16704	10.9232	5.22e-16	1.22e-14
AL023284.4	2.23948	8.21438	6.09e-16	1.42e-14
AC005041.3	2.99644	5.7329	1.19e-15	2.74e-14
DCST1-AS1	2.32347	7.6591	1.42e-15	3.23e-14
AL023803.2	3.31803	5.69526	2.93e-15	6.53e-14
MNX1-AS2	4.33102	5.78946	3.31e-15	7.33e-14
DDX11-AS1	2.03348	7.22653	3.5e-15	7.67e-14
LINC00511	2.67768	10.9704	4.3e-15	9.3e-14
AL391069.3	2.1709	7.72066	4.43e-15	9.55e-14
AC083880.1	2.11069	6.7626	7.91e-15	1.64e-13
MIR200CHG	2.6749	9.6514	9.46e-15	1.95e-13
AATBC	2.6417	8.86861	1.82e-14	3.67e-13
LBX2-AS1	2.30452	9.93236	2.06e-14	4.12e-13
AC007996.1	2.43639	11.045	2.13e-14	4.23e-13
AL445231.1	2.21867	5.9192	3.13e-14	6.14e-13
LINC02473	4.35687	5.82383	3.55e-14	6.87e-13
AC020663.2	3.29682	7.2253	3.88e-14	7.44e-13
AL445524.1	2.66536	9.88722	6.96e-14	1.32e-12
AC008403.3	3.26835	5.21459	9.89e-14	1.85e-12
AL022316.1	3.79791	6.96017	1.13e-13	2.11e-12
AC104667.2	2.38634	8.11426	1.2e-13	2.22e-12
AC055822.1	2.14776	6.75031	1.77e-13	3.25e-12
AC099850.3	2.98084	7.46948	1.87e-13	3.43e-12
AC025176.1	2.99016	5.06284	2.11e-13	3.82e-12
AC020907.1	4.28594	8.25414	2.35e-13	4.24e-12
AC015912.3	2.56487	7.73599	2.86e-13	5.09e-12
AC007342.4	3.58603	6.65162	3.55e-13	6.23e-12
LINC02159	4.72752	8.72051	3.69e-13	6.46e-12
LL22NC03-63E9.3	3.15381	5.00913	5.48e-13	9.37e-12
C2orf48	3.26066	6.20986	5.63e-13	9.6e-12
ATP2A1-AS1	2.58689	7.44102	5.78e-13	9.83e-12
LINC01572	2.05852	6.26584	6.57e-13	1.11e-11
AC025857.2	2.74123	7.73407	9.79e-13	1.63e-11
LINC02418	6.06868	9.16556	1.01e-12	1.67e-11
AC016773.1	2.02805	7.27642	1.02e-12	1.69e-11
DLG1-AS1	2.38984	5.67392	1.1e-12	1.82e-11
AC009686.2	2.55502	5.72455	1.12e-12	1.84e-11
LINC01977	3.87485	8.0217	1.31e-12	2.13e-11
PCAT7	3.25546	6.7604	1.44e-12	2.34e-11
AL354707.1	3.57874	7.54029	2.29e-12	3.6e-11
AL031058.1	2.21647	8.35415	2.29e-12	3.6e-11
AC007342.5	3.33023	7.50569	2.45e-12	3.84e-11
AC024884.2	3.00689	5.04704	5.3e-12	8.05e-11
IDH1-AS1	2.21444	6.74015	6.39e-12	9.64e-11
AC007255.1	2.65222	7.95872	6.46e-12	9.72e-11
AC020658.4	4.12168	4.47861	6.49e-12	9.75e-11
U47924.1	2.59406	5.10249	9.56e-12	1.41e-10
LINC02387	2.71121	6.47033	1.68e-11	2.4e-10
AC022211.3	2.41819	4.97168	1.71e-11	2.43e-10
RDH10-AS1	3.64862	7.59697	2.26e-11	3.16e-10
CHKB-DT	2.05998	7.03215	2.46e-11	3.42e-10
AC108134.1	2.08162	7.53433	3.18e-11	4.37e-10
SLC12A5-AS1	3.94025	6.38751	4.24e-11	5.7e-10
AL032819.1	3.52256	4.23369	5.45e-11	7.24e-10
AL022322.1	2.17533	8.23916	6.88e-11	9.01e-10
AC069120.1	3.6575	6.02082	7.11e-11	9.28e-10
EIPR1-IT1	2.37153	5.39261	7.22e-11	9.4e-10
AC097358.2	2.30921	5.07832	9.63e-11	1.24e-09
AC015849.5	3.05362	5.85892	1.09e-10	1.39e-09
AC084125.4	2.04003	5.67456	1.17e-10	1.48e-09
AC078864.1	3.19634	7.23856	1.33e-10	1.69e-09
AC027319.1	2.20755	5.5101	1.58e-10	1.98e-09
AC022211.1	2.43746	4.90217	1.95e-10	2.42e-09
AC025580.1	4.44064	10.8899	2.28e-10	2.81e-09
AC100812.1	2.61586	5.54472	2.31e-10	2.84e-09
AC021242.3	3.52513	7.55105	2.5e-10	3.05e-09
SNHG25	3.07717	9.81068	2.86e-10	3.45e-09
AC027228.2	2.7846	6.85173	3.27e-10	3.92e-09
AC084864.1	3.70968	4.31416	3.77e-10	4.48e-09
AL161729.3	2.92106	6.16785	3.93e-10	4.63e-09
AC128687.2	2.59045	4.69316	3.94e-10	4.63e-09
AC009097.2	2.56956	5.01698	3.99e-10	4.7e-09
LINC01833	6.99932	8.73709	4.34e-10	5.09e-09
LINC00239	2.11283	6.66842	4.65e-10	5.44e-09
AC114803.1	4.5421	4.33479	5.23e-10	6.06e-09
AC089999.2	2.34909	5.26439	6.36e-10	7.27e-09
LINC00885	3.37036	7.30323	6.6e-10	7.51e-09
AC040169.3	2.18209	5.35629	7.74e-10	8.76e-09
AC103702.2	5.60775	8.66039	7.88e-10	8.89e-09
AL513329.1	2.1132	5.37892	7.9e-10	8.9e-09
FOXP4-AS1	2.00388	6.61061	8.41e-10	9.41e-09
LINC01814	2.28638	6.4451	1.26e-09	1.38e-08
LINC02012	2.26149	7.05984	1.3e-09	1.43e-08
AC004707.1	3.67528	4.34442	1.47e-09	1.6e-08
AL139039.3	2.61355	5.35594	1.51e-09	1.63e-08
LEF1-AS1	3.17819	8.54664	1.75e-09	1.87e-08
AC104958.2	2.30148	7.47208	1.75e-09	1.87e-08
AC007405.2	4.34966	5.56046	1.77e-09	1.88e-08
LINC02041	4.16686	5.11802	2.42e-09	2.51e-08
AC104472.1	2.89948	4.46413	2.6e-09	2.67e-08
AC106900.2	5.02451	5.2074	2.95e-09	3.02e-08
SMIM25	2.05765	8.47306	2.95e-09	3.02e-08
AC004832.6	2.60911	4.73427	3.43e-09	3.48e-08
AC127070.1	2.04658	5.4835	3.78e-09	3.82e-08
AC136475.3	2.86375	9.76608	3.97e-09	3.99e-08
AL356740.3	3.26078	5.64025	4.08e-09	4.08e-08
CASC9	5.07924	8.31113	4.32e-09	4.31e-08
DEPDC1-AS1	3.41555	4.26323	4.5e-09	4.46e-08
BMPR1B-DT	3.83988	10.9386	4.71e-09	4.67e-08
AC093895.1	4.07164	5.6373	5.1e-09	5.03e-08
ELFN1-AS1	4.93796	8.17744	5.57e-09	5.46e-08
AC233280.1	2.10935	5.43766	6.03e-09	5.88e-08
LINC02321	3.09557	4.96405	6.5e-09	6.3e-08
AC145343.1	2.14806	6.64723	6.58e-09	6.36e-08
AC106875.1	7.85014	8.77353	6.82e-09	6.58e-08
AC022784.1	3.74658	8.17762	7.24e-09	6.96e-08
LINC01134	2.05639	6.68854	7.49e-09	7.16e-08
AC016705.1	4.1883	5.76605	7.73e-09	7.38e-08
AL080317.1	2.1263	9.27569	7.9e-09	7.52e-08
MYCNOS	3.05371	6.19259	8.25e-09	7.82e-08
LINC00337	3.02584	5.52825	8.55e-09	8.03e-08
U62317.1	2.62785	6.3151	8.87e-09	8.31e-08
DLEU7-AS1	2.29117	5.14065	9e-09	8.39e-08
LINC01607	2.06897	6.71541	9.41e-09	8.68e-08
AC091544.4	2.53542	7.85056	1.03e-08	9.5e-08
DLX6-AS1	3.35373	12.3122	1.1e-08	1.01e-07
AC061975.6	6.06583	6.48045	1.1e-08	1.01e-07
AL139424.1	2.994	3.78842	1.12e-08	1.02e-07
AC012236.1	2.79686	7.33547	1.18e-08	1.08e-07
LINC02163	5.18506	5.50358	1.28e-08	1.17e-07
ARHGEF38-IT1	2.9419	4.71588	1.3e-08	1.18e-07
AL021807.1	2.57258	7.42604	1.36e-08	1.23e-07
AP001207.3	2.37446	6.75827	1.65e-08	1.47e-07
LINC00488	4.68081	7.59607	1.75e-08	1.56e-07
AC055854.1	5.04522	7.56216	1.88e-08	1.65e-07
AP000553.2	2.29773	5.20558	1.88e-08	1.66e-07
AL157373.2	2.67285	5.72064	1.97e-08	1.73e-07
C5orf66-AS1	6.2204	5.57982	2e-08	1.75e-07
LINC00930	3.35298	9.1635	2.03e-08	1.77e-07
AL592546.1	3.05962	5.91216	2.15e-08	1.87e-07
AP003306.1	4.0755	6.09983	3.31e-08	2.79e-07
AC004231.1	2.77178	5.99588	3.54e-08	2.97e-07
LINC00336	2.21447	5.4057	3.73e-08	3.12e-07
PKP4-AS1	2.40466	7.27403	4.13e-08	3.42e-07
CASC8	2.39971	8.0059	4.17e-08	3.45e-07
AC116914.1	2.9341	4.12183	4.22e-08	3.48e-07
AC011445.2	2.09656	5.60935	4.29e-08	3.54e-07
LINC00261	4.25417	12.0776	4.74e-08	3.89e-07
AC068594.1	2.47879	4.8204	5.28e-08	4.28e-07
AC011446.1	2.26673	5.60112	6.01e-08	4.84e-07
AC010655.2	2.454	5.07053	6.02e-08	4.84e-07
AC108681.1	4.12574	3.83798	7.38e-08	5.87e-07
LINC02086	5.58153	8.45568	7.74e-08	6.12e-07
LINC00626	5.30461	7.21595	8.08e-08	6.35e-07
AC087623.1	2.32556	6.83519	8.08e-08	6.35e-07
AC026336.3	4.02473	11.1699	8.12e-08	6.36e-07
AC239803.3	2.70592	4.89865	8.97e-08	7e-07
LINC02560	3.50121	5.82245	9.93e-08	7.69e-07
AC009065.5	2.28359	7.31921	1e-07	7.76e-07
AC091057.4	2.09359	5.30132	1.01e-07	7.78e-07
AC009065.2	2.26728	7.33421	1.17e-07	8.99e-07
AL592494.3	3.12315	4.66425	1.23e-07	9.4e-07
BBOX1-AS1	4.10985	7.69158	1.29e-07	9.8e-07
STAU2-AS1	2.27901	6.5667	1.34e-07	1.02e-06
AC080037.1	2.11128	6.10379	1.37e-07	1.04e-06
AC011997.1	3.53222	4.19263	1.37e-07	1.04e-06
AC112206.2	2.99181	5.8633	1.37e-07	1.04e-06
AL109613.1	2.13856	7.97137	1.38e-07	1.05e-06
AL391152.1	3.56099	5.89594	1.47e-07	1.11e-06
AC005256.1	5.5216	6.22164	1.59e-07	1.19e-06
AL031710.2	2.41953	4.49038	1.71e-07	1.28e-06
LINC02178	6.77724	7.05418	1.78e-07	1.33e-06
AL512413.1	2.21412	5.07244	1.86e-07	1.39e-06
AC244035.1	4.26067	7.07109	2.17e-07	1.6e-06
AL589765.6	2.07742	4.72164	2.51e-07	1.84e-06
AC090921.1	2.71433	5.01881	2.63e-07	1.92e-06
AC055717.2	4.33498	4.43993	3.09e-07	2.23e-06
LINC01269	3.16087	4.80725	3.09e-07	2.23e-06
GAPLINC	2.21767	6.14296	3.38e-07	2.42e-06
AL023803.3	2.66777	4.20611	3.41e-07	2.44e-06
AC008897.3	2.32391	5.80829	3.44e-07	2.46e-06
LINC02584	3.89175	4.50488	3.45e-07	2.46e-06
VAC14-AS1	2.47045	6.75228	3.55e-07	2.52e-06
LINC02130	3.19309	4.19916	3.82e-07	2.69e-06
AC100821.2	2.06945	4.10906	4.68e-07	3.26e-06
AL049629.1	2.80839	5.21373	4.96e-07	3.44e-06
LINC02081	2.37893	4.83747	5.42e-07	3.73e-06
LINC02475	5.33768	5.32829	5.61e-07	3.85e-06
AC078923.1	3.56551	4.43562	5.64e-07	3.87e-06
Z83844.2	2.01287	4.18251	5.83e-07	3.99e-06
AC093904.4	3.2843	6.58007	5.93e-07	4.04e-06
LINC02208	4.42682	5.91545	6.01e-07	4.09e-06
AL031123.1	3.0789	7.09883	6.32e-07	4.28e-06
AP003392.3	2.03178	5.19518	6.48e-07	4.38e-06
FAM83C-AS1	2.17126	4.13267	6.55e-07	4.42e-06
AC090692.1	6.2485	5.31075	6.59e-07	4.44e-06
LINC02026	2.06277	4.89277	6.89e-07	4.62e-06
AP000695.2	2.11283	5.65499	8.24e-07	5.46e-06
AC011511.3	2.33157	5.17201	8.58e-07	5.66e-06
LINC01224	3.45878	8.50117	9.08e-07	5.97e-06
LINC02128	2.7588	6.9149	9.25e-07	6.06e-06
AL929236.1	2.22932	4.05669	9.32e-07	6.1e-06
AL606970.1	3.02149	6.12031	1.01e-06	6.57e-06
AC020978.4	2.05824	4.5214	1.08e-06	7.01e-06
AC004221.1	2.8813	4.72379	1.11e-06	7.21e-06
LINC00867	3.3464	6.09897	1.11e-06	7.23e-06
FEZF1-AS1	5.18482	6.94252	1.12e-06	7.29e-06
AL008723.1	2.51745	5.20003	1.18e-06	7.62e-06
LINC00237	4.60349	7.10177	1.22e-06	7.86e-06
AC092755.2	2.05834	4.23897	1.24e-06	7.99e-06
AC069200.1	2.55014	6.4121	1.25e-06	7.99e-06
AP000696.1	4.64166	5.32986	1.33e-06	8.5e-06
AC125494.3	2.78737	3.67183	1.4e-06	8.89e-06
AC133785.1	2.72341	5.83355	1.44e-06	9.09e-06
AC010997.4	2.1107	4.9567	1.55e-06	9.77e-06
DLX2-DT	3.84027	4.77673	1.65e-06	1.03e-05
AC243772.2	2.20802	5.63533	1.68e-06	1.05e-05
PLAC4	2.21512	7.78579	1.7e-06	1.06e-05
LINC01943	2.06462	5.99117	1.71e-06	1.07e-05
AC005392.2	4.56545	6.17368	1.72e-06	1.07e-05
AL023803.1	2.19155	4.71124	1.75e-06	1.08e-05
AC121338.1	2.37141	3.9474	1.83e-06	1.13e-05
AP003721.1	2.35017	4.48903	1.84e-06	1.13e-05
DPP10-AS1	4.03	7.54493	1.96e-06	1.2e-05
AC007384.1	3.11887	7.22754	1.97e-06	1.21e-05
AC084346.1	2.43162	4.30751	2.1e-06	1.28e-05
DLG3-AS1	2.0074	5.96995	2.13e-06	1.29e-05
AC113404.1	3.92116	4.671	2.3e-06	1.39e-05
AC091230.1	6.16059	5.78785	2.3e-06	1.39e-05
SALRNA1	4.01312	5.00595	2.46e-06	1.48e-05
LINC01748	4.46554	6.20822	2.71e-06	1.62e-05
AC244502.1	2.71376	6.34733	2.81e-06	1.68e-05
AL162413.1	5.93378	5.969	3.09e-06	1.84e-05
AL136221.1	2.08182	4.2092	3.13e-06	1.86e-05
LINC01978	2.24015	5.48717	3.43e-06	2.03e-05
AC016717.2	3.38065	6.10234	3.48e-06	2.05e-05
AC083967.1	6.15447	6.89769	3.49e-06	2.06e-05
AC097347.1	2.71888	4.17816	3.64e-06	2.14e-05
AL589182.1	6.50228	5.81425	3.66e-06	2.15e-05
Z94160.1	4.5753	4.36875	4.08e-06	2.38e-05
AC100791.2	3.31855	4.23767	4.1e-06	2.39e-05
AL161729.2	3.16365	4.43397	4.18e-06	2.44e-05
AC092198.1	2.56568	6.96889	4.33e-06	2.52e-05
AC007128.1	3.39251	5.01748	4.7e-06	2.71e-05
AP005233.2	3.15921	5.7305	4.99e-06	2.87e-05
HOXB-AS3	2.42719	10.7291	5.21e-06	2.98e-05
AC084866.1	4.02198	10.7995	5.44e-06	3.1e-05
AC092422.1	2.77335	4.67661	5.8e-06	3.28e-05
LINC02313	2.09278	4.70007	5.8e-06	3.28e-05
LINC01297	7.2905	6.21851	6.33e-06	3.56e-05
LINC01426	2.31589	7.02378	6.56e-06	3.67e-05
AC025244.1	4.16503	4.09554	6.56e-06	3.67e-05
AL133467.2	5.42805	4.666	6.84e-06	3.81e-05
AL133325.3	5.21628	5.06909	6.91e-06	3.85e-05
GDF5OS	2.08997	4.91045	7.44e-06	4.11e-05
AC002563.1	2.33392	3.67397	7.72e-06	4.25e-05
AC067930.5	2.24631	4.68843	8.16e-06	4.48e-05
AC020891.2	4.13956	4.12733	8.3e-06	4.54e-05
LINC01559	3.41197	6.21465	8.44e-06	4.6e-05
LRP4-AS1	2.11549	6.02568	8.45e-06	4.6e-05
AC005993.1	4.34469	5.234	8.7e-06	4.72e-05
LINC02362	2.03021	6.32108	8.84e-06	4.8e-05
AC010329.1	2.54562	8.59128	8.92e-06	4.83e-05
AC021087.3	2.55573	5.19969	8.92e-06	4.83e-05
AL390729.1	2.32412	5.08841	9.74e-06	5.25e-05
AC013724.1	4.67891	8.2807	1.02e-05	5.47e-05
BANCR	5.0127	6.6848	1.06e-05	5.65e-05
AL356270.1	2.8232	3.59636	1.07e-05	5.71e-05
AC068722.1	3.0978	3.94247	1.09e-05	5.78e-05
AC011611.3	2.61119	4.1801	1.11e-05	5.88e-05
AC002044.1	2.32702	5.07159	1.11e-05	5.89e-05
AL606519.1	3.03756	3.65986	1.13e-05	5.96e-05
AL357507.1	4.71878	6.49273	1.13e-05	6e-05
AC112721.2	3.1774	4.01506	1.17e-05	6.18e-05
AC090116.1	2.82303	6.04598	1.17e-05	6.19e-05
AC092828.1	2.22649	6.79403	1.18e-05	6.23e-05
AL162431.1	2.3237	4.76653	1.22e-05	6.39e-05
Z98257.1	3.2278	6.30702	1.26e-05	6.6e-05
AC007991.3	3.14138	4.08855	1.29e-05	6.76e-05
AC093001.1	4.34879	5.25992	1.3e-05	6.81e-05
AC115102.1	2.19406	3.80549	1.33e-05	6.97e-05
AL161431.1	6.41911	7.11089	1.36e-05	7.09e-05
HAGLROS	2.22962	8.94818	1.41e-05	7.36e-05
OVAAL	3.393	5.38006	1.42e-05	7.37e-05
AC093904.2	2.96225	4.39622	1.42e-05	7.39e-05
GACAT3	3.21993	5.17853	1.42e-05	7.39e-05
AC091043.1	3.03235	4.25069	1.48e-05	7.65e-05
AC091544.6	3.43508	3.69182	1.54e-05	7.95e-05
AL391845.1	2.37443	3.909	1.55e-05	7.96e-05
HOXB-AS4	3.39363	5.63845	1.55e-05	7.96e-05
LINC02367	2.50041	8.19603	1.56e-05	8.03e-05
AC243547.1	2.02578	4.53541	1.6e-05	8.17e-05
LINC00628	2.5514	4.05482	1.64e-05	8.37e-05
AC011944.1	2.31479	6.20477	1.79e-05	9.1e-05
AL161646.1	4.22788	5.29288	1.84e-05	9.33e-05
LINC01208	3.45943	4.12654	1.85e-05	9.37e-05
AP000924.1	2.79813	4.53603	1.9e-05	9.59e-05
AC024592.2	3.08975	5.81077	1.91e-05	9.63e-05
AL034346.1	4.51502	4.27028	1.93e-05	9.7e-05
SIX3-AS1	4.38219	5.15401	1.97e-05	9.88e-05
AC114296.1	2.96901	4.70997	1.99e-05	9.99e-05
AL365181.3	2.60365	9.66805	2.02e-05	0.000101065
AC073842.1	2.66614	5.04279	2.13e-05	0.000106311
AL157714.2	2.88655	5.94578	2.2e-05	0.000109016
LINC00942	3.69103	7.14542	2.28e-05	0.00011277
AL031710.1	2.6858	6.46334	2.35e-05	0.000115743
AC010789.1	4.47918	4.66922	2.35e-05	0.000115799
LINC01411	3.30999	7.34169	2.44e-05	0.000120004
LINC02038	2.58094	5.03022	2.44e-05	0.000120036
AC118755.1	2.68619	4.41167	2.45e-05	0.000120077
AC104958.1	2.92382	4.27219	2.56e-05	0.000124974
AP003306.2	2.46683	6.43557	2.86e-05	0.000137875
AC111149.2	5.79515	5.24612	2.91e-05	0.00014007
AC023886.1	5.17203	5.04232	2.91e-05	0.000140142
DSCR8	5.69278	7.13302	2.96e-05	0.00014258
LINC01170	2.74642	5.97252	3.07e-05	0.000146925
DUXAP8	2.561	8.48655	3.21e-05	0.000153078
AC010890.1	2.2418	4.55004	3.24e-05	0.000154247
AC008870.3	2.76437	3.64434	3.29e-05	0.000156213
AC011095.1	2.0526	4.34751	3.33e-05	0.00015816
MGC32805	3.41439	6.42674	3.34e-05	0.000158275
AC025539.1	3.16933	5.10804	3.65e-05	0.000172781
LINC00443	2.82617	4.90489	3.72e-05	0.000175302
AL008723.3	2.04381	4.65022	3.78e-05	0.000178043
LINC01163	3.67204	6.95503	3.86e-05	0.000181326
AJ003147.2	3.13797	4.19682	3.92e-05	0.000183666
LINC00668	4.00828	7.48487	3.96e-05	0.000185565
AL137230.1	3.18044	3.94574	4.09e-05	0.00019127
DGCR9	2.61015	5.62769	4.11e-05	0.000192045
LINC02577	3.76345	5.42141	4.16e-05	0.000193965
AC074124.1	2.66528	7.58937	4.3e-05	0.00020003
LINC00303	2.09141	6.07885	4.38e-05	0.000202743
AP000251.1	2.41488	6.65714	4.41e-05	0.00020354
AC091179.1	5.17067	5.44812	4.48e-05	0.000205988
AC007277.1	3.04818	8.02435	4.48e-05	0.000206246
AL606970.3	2.05372	4.77209	4.52e-05	0.000207886
LINC01159	6.15942	5.75931	4.55e-05	0.000208849
GLYCTK-AS1	2.09931	6.74954	4.81e-05	0.000219018
AC110619.1	2.17603	7.34208	4.9e-05	0.000222665
AL135924.2	3.24564	4.94209	4.9e-05	0.000222665
AL354993.2	2.86736	4.10647	4.98e-05	0.000226088
AC009407.1	2.36297	4.39828	5.08e-05	0.000230153
AC123023.1	3.79369	5.27412	5.35e-05	0.000240764
AC010280.2	2.31253	6.09426	5.36e-05	0.00024096
AL645608.8	2.02541	4.61564	5.5e-05	0.000246882
AC010168.1	2.58164	4.64932	5.61e-05	0.000251406
LINC02576	2.14322	4.48169	5.64e-05	0.000252485
AL445471.1	2.86405	4.18014	5.66e-05	0.000253122
LINC00624	2.30166	7.16507	5.72e-05	0.000255226
AL157931.1	3.12772	9.99215	5.92e-05	0.000263229
LINC01800	2.22109	4.20917	6e-05	0.000266611
AL356740.2	2.05532	4.41959	6.05e-05	0.000268608
LINC00992	3.23133	6.97208	6.08e-05	0.000269177
AL021328.1	2.39385	6.25743	6.3e-05	0.000278243
AC005614.1	2.11337	3.48808	6.85e-05	0.000300608
LINC01705	4.25005	4.58831	6.86e-05	0.000300726
LINC01518	5.15961	5.17061	6.87e-05	0.000301015
GATA3-AS1	4.40151	4.57134	6.88e-05	0.000301123
LINC02535	2.12292	6.05453	6.94e-05	0.000303302
AC239800.2	2.57713	6.58963	7.17e-05	0.000312429
AC099509.1	3.03466	4.71758	7.3e-05	0.000317531
AL356311.1	2.04813	6.26021	7.43e-05	0.000322425
AC012213.1	4.10255	4.48771	7.5e-05	0.000324674
LINC00645	4.45726	9.46411	7.63e-05	0.000329687
LINC01234	4.03819	6.76961	7.77e-05	0.000335379
AL136528.1	2.30157	4.38018	7.93e-05	0.000341644
AL133467.4	4.69402	4.81095	8.11e-05	0.000348732
AC078820.1	3.06241	3.64245	8.13e-05	0.000348796
AC004080.4	5.18092	5.76808	8.3e-05	0.000355834
AC012354.1	3.3666	4.81003	8.31e-05	0.000356021
AC099329.2	2.30585	7.8273	8.47e-05	0.000362073
AC010307.4	4.04948	4.30811	8.48e-05	0.000362196
SCHLAP1	4.80506	5.84956	8.54e-05	0.000364171
AL158835.1	2.01147	6.88773	8.66e-05	0.000368653
AP000904.1	2.78317	4.84837	8.75e-05	0.000371592
MAFA-AS1	4.16667	4.33815	8.88e-05	0.000376511
AC015660.1	2.51177	4.48133	8.94e-05	0.000379154
AC007849.1	2.2832	5.42768	9.19e-05	0.000388677
AC023421.2	2.35327	4.28753	9.22e-05	0.000389547
AL356277.2	4.50011	4.2802	9.33e-05	0.000393387
AL590644.1	3.22504	4.01018	9.65e-05	0.00040573
AC019118.1	2.30668	3.55243	0.000100555	0.000420181
LINC02257	3.41318	3.87272	0.000102072	0.000425536
AC124067.2	2.05576	6.57185	0.000104273	0.000433713
AL590714.1	2.25666	3.55902	0.000105475	0.000437453
AL355312.3	2.96268	4.81994	0.000109093	0.000451162
LINC00461	2.08029	9.3388	0.000125526	0.000512962
AC007099.1	2.89306	4.19591	0.000126999	0.000518395
FOXCUT	3.35015	5.23998	0.000134365	0.000545996
AL390718.1	3.29784	3.46449	0.000134779	0.000547061
U91319.1	3.63778	4.37609	0.000139227	0.000562905
AC131254.1	2.56699	3.55676	0.000139827	0.000565015
AL121829.2	2.02373	4.31165	0.000142031	0.000572637
LINC02154	3.75423	5.19938	0.000142649	0.000574169
AC016723.1	3.20095	4.31087	0.000148861	0.000597177
AC064834.1	3.68524	3.62302	0.000152117	0.00060788
LINC00514	2.36121	5.71212	0.000159853	0.000635436
AC022031.2	3.29109	4.70792	0.000166069	0.0006589
LINC00393	4.97007	5.89534	0.000181497	0.000712292
AC108676.1	3.22595	6.5763	0.000184126	0.000722217
AC083809.1	2.78617	3.99754	0.000184403	0.000722912
AL162254.1	3.39585	5.01681	0.000184743	0.000723852
AC068134.2	2.41521	6.10267	0.000192635	0.000753142
AC021534.1	3.27885	3.80648	0.000192827	0.000753483
AC005865.1	2.10646	4.3531	0.00019373	0.00075538
AL138789.1	2.46885	3.86353	0.000194081	0.000756185
AL354766.2	2.42406	7.3979	0.00021151	0.000815782
AP000569.1	2.18815	3.81428	0.000212925	0.000819613
AC107308.1	2.55067	3.96072	0.00021552	0.000829162
LINC01480	3.07674	10.9705	0.000225986	0.000864983
AC022240.1	2.48245	4.65597	0.000232611	0.000887826
LINC00922	2.1076	4.02681	0.000235722	0.000899228
LINC01632	3.50822	4.0676	0.000249185	0.000945097
AC005863.1	3.35359	4.96542	0.000250637	0.000949112
AC008443.2	2.84141	4.90715	0.000251677	0.000952551
AL359764.1	3.25214	5.87489	0.000256552	0.000969481
AC098936.1	2.43923	5.492	0.000259975	0.000979273
AC087612.1	3.98754	4.61177	0.000280031	0.00104659
AC084866.2	3.90134	3.92022	0.000280144	0.00104659
AC003035.2	3.31515	4.45867	0.000301255	0.00111452
AC138625.1	2.25658	4.25637	0.0003062	0.00112934
LINC01694	2.32561	7.97821	0.000316681	0.00116503
LINC02177	2.32674	5.10241	0.000329073	0.00120755
AJ003147.1	2.69217	4.41809	0.000331331	0.0012146
AC010307.2	2.88266	3.48919	0.000331774	0.00121561
AC025575.2	4.78015	5.495	0.00033776	0.00123379
CDKN2A-DT	2.65542	3.8793	0.000342286	0.00124717
AL390786.1	3.36915	5.08908	0.000344122	0.0012526
AC021088.1	4.91706	4.5984	0.000347673	0.00126408
LINC01594	2.2575	4.6176	0.000350318	0.00127131
AL589743.4	3.52227	3.92978	0.00035506	0.00128594
LINC01932	2.95754	3.48137	0.000364833	0.00131803
AC034213.1	2.76756	4.40264	0.000367095	0.00132488
AC016716.2	3.41786	5.90328	0.00036809	0.00132781
AL079303.1	2.95613	5.11101	0.000369458	0.00133208
AC016825.1	2.77424	3.70879	0.000371762	0.00133972
LINCR-0001	2.35271	6.68968	0.00037517	0.00134998
HOXC13-AS	4.94318	4.83994	0.000377154	0.00135509
AC007159.1	4.39539	3.99239	0.000383922	0.00137463
AL596442.1	3.54672	4.29462	0.000385219	0.00137859
LINC01281	2.39638	4.33625	0.000389621	0.00139365
AL356133.2	3.2271	4.50158	0.000403085	0.00143684
FER1L6-AS2	4.19328	4.74158	0.000405089	0.00144256
C15orf54	2.40345	3.83409	0.000411704	0.00146323
GLIS3-AS1	2.67435	6.88357	0.000417364	0.00148262
AC017074.1	2.11495	6.02216	0.000429622	0.00151721
AC113194.1	3.0021	3.54398	0.000432345	0.00152459
SSTR5-AS1	4.55682	5.74416	0.000432784	0.0015254
AC087379.2	3.57661	3.7322	0.000434241	0.0015283
AC103957.2	2.06285	4.58499	0.000434243	0.0015283
LINC00868	4.00292	5.71114	0.000436864	0.00153529
AL713998.1	3.91927	5.54101	0.000441925	0.00155018
AC106876.1	4.63411	4.68884	0.00045257	0.00158279
LINC01561	2.53249	4.95023	0.000454821	0.00158989
LINC01451	2.07837	5.85981	0.000478751	0.00166469
AC110285.6	2.48895	5.57624	0.000483751	0.00167804
MIR4713HG	2.90143	3.97144	0.000492798	0.00170533
PSORS1C3	2.30403	7.92098	0.000496235	0.00171488
LINC00491	4.03923	4.9938	0.000497788	0.00171766
AL445465.1	2.06805	4.79162	0.000513552	0.00176869
LINC01108	3.521	6.01402	0.000519896	0.00178628
LINC02574	2.21181	4.41349	0.000525187	0.00180274
AC005324.1	2.98723	3.48347	0.00052781	0.00180917
LINC01971	2.73735	4.44683	0.00053375	0.00182693
AC108451.2	2.11955	3.81036	0.000537831	0.00183916
AC023090.1	2.67218	4.54759	0.000553005	0.00188748
AP000864.1	2.37749	4.24658	0.000573962	0.0019498
PANTR1	6.53011	7.82083	0.000576063	0.00195602
AC015468.3	3.79926	3.68695	0.000579416	0.00196427
AC130710.1	2.00135	4.18881	0.000594392	0.00200976
LINC02253	2.55498	6.55885	0.000605361	0.00204398
AC011298.1	3.47981	7.04984	0.000614057	0.00207237
LINC00964	2.17792	6.19405	0.00062274	0.00209776
AP000697.1	3.1701	3.63141	0.000625342	0.00210554
AL611929.1	2.37026	3.56403	0.000630526	0.00211997
BARX1-DT	3.88437	4.38896	0.00064455	0.00216417
AC006058.1	3.33931	5.58253	0.000656012	0.00219959
LINC00659	3.00239	4.96368	0.000664785	0.00222391
AC008406.3	3.41969	3.91739	0.00068949	0.0022927
LINC01896	6.13654	5.50394	0.000696767	0.0023137
AC012213.4	3.5204	4.73512	0.000709203	0.00235284
LINC01874	2.99829	3.66553	0.000711469	0.00235819
AC092969.1	3.89364	4.96465	0.000718866	0.00237834
ARLNC1	2.2635	6.67297	0.000724523	0.00239377
AC105460.1	6.41009	6.44423	0.000735169	0.00242452
AC025810.1	4.21547	4.13101	0.000738985	0.0024345
LINC01992	2.68499	4.82437	0.000764193	0.00250424
AC023421.1	3.08142	5.39831	0.000771384	0.00252323
LINC01511	4.87243	4.99305	0.000781952	0.00255318
FOXG1-AS1	2.88008	4.0638	0.00080739	0.00262674
LINC02167	5.29386	11.5272	0.000811302	0.00263591
AL365181.2	2.18608	8.42411	0.000820831	0.00266567
AC133644.2	2.01001	4.29812	0.000850131	0.00274602
LINC02127	3.53982	3.78355	0.000851533	0.00274914
AC009264.1	2.93546	5.2925	0.000851857	0.00274914
AC011893.1	2.0281	3.53402	0.000895605	0.00287237
AC021242.2	2.45055	3.95617	0.000898284	0.00287969
AC026785.3	2.93094	3.66961	0.000900037	0.00288403
LINC02474	4.01831	4.96216	0.000941181	0.00299727
SMIM10L2B-AS1	2.60597	3.7695	0.000950535	0.0030204
LBX1-AS1	5.06821	5.10257	0.000969062	0.0030751
OSTM1-AS1	2.54999	4.26097	0.000983737	0.00311768
AC025674.2	3.13117	3.66643	0.00102451	0.00323413
GRIK1-AS1	2.08938	5.55958	0.0010511	0.00330654
AC013275.1	2.38658	5.49248	0.00105333	0.00331067
RBAKDN	2.53584	4.24881	0.00110427	0.00345277
LINC02122	3.67246	3.62944	0.00111006	0.00346934
AL392183.1	2.18846	3.61201	0.00112872	0.00351703
LINC01198	3.27624	6.00135	0.00113177	0.003525
AC139720.1	2.25729	3.62903	0.00115967	0.00360723
GS1-594A7.3	2.14198	3.85376	0.00118824	0.00368819
AC092484.1	2.2986	4.69772	0.00123853	0.00382784
AC018730.2	4.65775	4.16529	0.00128287	0.00395136
AC034206.1	2.33527	4.54957	0.00128813	0.0039642
AC108174.1	3.34711	3.94569	0.00129009	0.00396853
MIR548XHG	4.62183	4.40958	0.00130079	0.00399495
AC100801.1	3.58754	4.60958	0.00137634	0.00419634
IGFL2-AS1	2.99311	5.65327	0.00141076	0.00428981
LINC02223	2.52925	4.26135	0.00141115	0.00428981
AC125603.2	3.30587	3.81283	0.0014294	0.00433801
HOXC-AS3	3.93964	6.9994	0.00143119	0.00434161
AC100782.1	2.13374	3.56421	0.00147767	0.00446388
LINC01633	2.82884	3.43909	0.00150258	0.0045259
AL353152.1	3.03861	4.00349	0.00152193	0.00458037
KCCAT333	2.25673	8.2273	0.00153386	0.00461241
SOX21-AS1	3.42136	7.30208	0.00160572	0.00479534
AL078590.2	2.74424	5.16189	0.00161246	0.00480985
AL354861.2	2.08681	4.04837	0.00161438	0.00481251
NAALADL2-AS2	2.54894	3.61286	0.0016279	0.00484658
AC000061.1	3.30796	4.2469	0.00162871	0.00484658
AC009478.1	3.24368	3.64166	0.00163653	0.00486449
AC244502.3	2.22342	4.07722	0.00165763	0.00491832
AC010186.1	2.01231	3.66527	0.001696	0.00501857
APCDD1L-DT	2.25778	7.18035	0.00171631	0.00507036
PINCR	3.18402	3.76853	0.00176361	0.00519948
KIRREL3-AS1	3.03379	3.68632	0.00179581	0.00527936
AC122710.3	2.52521	3.49934	0.00181771	0.00533505
LINC02275	2.10645	4.67015	0.00182116	0.00534301
AL356234.2	2.49652	3.91067	0.0018361	0.00538467
C10orf91	2.20281	7.02109	0.00186349	0.00546275
AC002401.4	2.42704	5.33254	0.00189059	0.00552875
AF127577.3	3.68917	4.45602	0.00195953	0.00569808
AC026780.1	2.48725	3.82379	0.00196449	0.00570692
AC013391.3	3.06873	3.59183	0.00198194	0.00574937
LINC01549	2.69193	4.49716	0.00198395	0.00575059
AC008663.1	2.42811	3.7567	0.00198978	0.00576056
AL353801.1	2.05419	3.74263	0.002022	0.00583748
AL357552.2	2.66732	3.89013	0.00205807	0.0059274
AL451137.1	3.08496	3.88284	0.00207728	0.00597085
AC093520.1	2.15495	3.7811	0.00208944	0.0060034
LINC01606	4.14923	6.02641	0.00211334	0.00605719
AL138759.1	2.09802	3.37895	0.00211402	0.00605719
LINC01811	2.97805	3.89704	0.00216081	0.00616681
LINC02428	3.11846	4.43579	0.00219536	0.00626046
CASC19	2.12919	4.06314	0.00223483	0.00636297
AP002358.1	3.00034	4.07708	0.00230503	0.00654994
AL163953.1	3.15213	3.79843	0.00234936	0.00666022
LINC01965	3.23564	3.66716	0.00235807	0.00667966
AC109454.3	3.69391	5.8501	0.00244924	0.00690814
AC108752.1	3.42044	8.09616	0.00247498	0.00696716
AL138962.1	2.60947	3.50788	0.00249402	0.00701255
AC090502.1	3.2943	4.8953	0.0024998	0.00702607
AP000526.1	2.77379	3.66383	0.00265137	0.00740886
AC119150.1	2.67352	4.03491	0.00272231	0.0075895
NHEG1	3.60485	4.66086	0.00276081	0.0076875
LINC01297	3.92575	5.76082	0.00281869	0.00782201
TDRG1	4.63486	5.22521	0.00285064	0.00790156
AC108067.1	2.76316	3.59171	0.00289149	0.00799639
LINC00434	2.09611	3.57981	0.00290851	0.00803117
AC138965.1	4.39965	3.99659	0.00298288	0.00821771
AC104823.1	3.5328	4.19014	0.00300647	0.00826694
AL356364.1	3.5908	4.71551	0.0030251	0.00830641
AC024022.1	3.02454	4.07317	0.00305075	0.00836268
AL391427.1	2.37867	4.46684	0.00305536	0.0083632
AC007014.1	2.08362	5.09698	0.0031668	0.00864206
AC129492.2	2.11972	3.67586	0.00317975	0.00866757
AFAP1-AS1	2.52794	9.5242	0.00318928	0.00869027
AC092920.1	2.23392	3.58097	0.00320166	0.00872072
LINC01551	2.85935	5.60895	0.0032147	0.00874193
AL138749.1	2.56231	3.46635	0.00325444	0.00883589
LINC01151	3.58156	3.80092	0.00326498	0.0088499
AL049874.3	2.89943	3.85306	0.00331962	0.00897105
AC008649.1	2.11651	4.20133	0.00332958	0.00899459
AL360169.2	2.00595	3.48539	0.00336133	0.00907359
AL442224.1	2.67194	3.93426	0.00340148	0.00917168
AC016642.1	4.0605	4.64606	0.00344035	0.00926613
AC005381.1	2.63159	4.99673	0.00346061	0.00931071
LINC01693	2.08073	4.53616	0.00351511	0.00944631
DSCR4	3.59547	5.04194	0.00351928	0.00945056
AL135999.3	2.54218	4.97316	0.00356722	0.00955799
AC097478.1	2.39953	5.2275	0.0036355	0.00972652
AC007389.3	2.38843	5.63605	0.00371035	0.00991048
