# Supplementary material for: Construction and comprehensive analysis of the competing endogenous RNA network in endometrial adenocarcinoma
Source: BMC Genom Data. 2022 Feb 6;23:10. doi: 10.1186/s12863-022-01028-y (PMC8818217; doi:10.1186/s12863-022-01028-y)
Supplement: Supplementary file 4 — Additional file 4. Down-lncRNA. Down regulation of lncRNA. [file 12863_2022_1028_MOESM4_ESM.xls]

## Sheet: 4
Down regulation of lncRNA
logFC	logCPM	PValue	FDR
MBNL1-AS1|ENSG00000229619|antisense	-4.12515	8.98176	8.77585e-147	6.34406e-143
AC092376.2|ENSG00000277954|antisense	-4.7945	6.65319	6.96045e-133	2.51585e-129
ADAMTS9-AS1|ENSG00000241158|processed_transcript	-4.93721	7.04802	1.24402e-122	2.99766e-119
LINC00702|ENSG00000233117|lincRNA	-5.08646	6.91481	2.40111e-121	4.3394e-118
AC027449.1|ENSG00000273348|lincRNA	-6.07301	4.29099	4.78423e-115	6.91704e-112
AC087521.1|ENSG00000244953|lincRNA	-5.09357	5.25083	5.63139e-107	6.78488e-104
LINC01537|ENSG00000227467|lincRNA	-4.80838	4.88314	7.17289e-107	7.40755e-104
AC103740.1|ENSG00000259370|antisense	-4.63114	5.76045	3.90273e-104	3.5266e-101
MEF2C-AS1|ENSG00000248309|antisense	-4.56892	5.28824	9.32907e-103	7.49331e-100
LINC01197|ENSG00000248441|lincRNA	-3.98762	6.50882	6.46599e-99	4.67427e-96
MIR202HG|ENSG00000166917|antisense	-7.09958	4.55116	5.48411e-96	3.60406e-93
MAGI2-AS3|ENSG00000234456|processed_transcript	-3.77839	9.1573	3.81624e-90	2.29896e-87
CADM3-AS1|ENSG00000225670|antisense	-4.94794	5.86356	1.2089e-86	6.72242e-84
LINC01016|ENSG00000249346|lincRNA	-6.0547	5.86663	2.31821e-85	1.19702e-82
ACTA2-AS1|ENSG00000180139|antisense	-4.34309	8.02233	1.07811e-84	5.19576e-82
JAZF1-AS1|ENSG00000234336|antisense	-3.72321	4.61993	3.34204e-77	1.42178e-74
AC012085.2|ENSG00000258274|antisense	-5.47574	6.51302	3.34351e-77	1.42178e-74
ADAMTS9-AS2|ENSG00000241684|antisense	-3.74939	6.48853	1.91401e-76	7.68687e-74
AP001107.5|ENSG00000254510|processed_transcript	-5.00817	6.34189	2.05496e-74	7.81858e-72
GAS1RR|ENSG00000226237|lincRNA	-4.52713	5.54933	5.65495e-74	2.04398e-71
AF001548.1|ENSG00000263065|antisense	-4.68102	4.70266	8.78968e-73	3.02574e-70
PGM5P4-AS1|ENSG00000231943|lincRNA	-5.11667	3.56328	2.95916e-69	9.72354e-67
A2M-AS1|ENSG00000245105|antisense	-2.45524	6.99224	1.04001e-67	3.26881e-65
CARMN|ENSG00000249669|lincRNA	-3.75447	7.73307	1.18632e-67	3.57328e-65
CEBPB-AS1|ENSG00000277449|antisense	-2.54017	6.66605	5.46733e-66	1.58093e-63
AC093278.2|ENSG00000261269|sense_overlapping	-2.85379	7.94711	4.27985e-65	1.18996e-62
PGM5-AS1|ENSG00000224958|antisense	-5.6574	6.63958	8.43148e-62	2.25745e-59
AP003071.4|ENSG00000261625|sense_overlapping	-3.90889	6.69438	1.58949e-59	4.10373e-57
MIR1-1HG-AS1|ENSG00000174403|antisense	-4.84113	5.75008	2.42172e-59	6.03676e-57
PGM5P3-AS1|ENSG00000277631|lincRNA	-4.95907	3.60316	3.81863e-58	9.20162e-56
FRMD6-AS2|ENSG00000258537|lincRNA	-6.73366	5.93153	1.85152e-57	4.31763e-55
AC107959.1|ENSG00000245025|antisense	-2.92514	6.18552	9.87614e-57	2.23108e-54
GATA6-AS1|ENSG00000266010|antisense	-4.20348	5.48363	3.55921e-55	7.79683e-53
AL031429.2|ENSG00000269933|sense_intronic	-5.8968	4.95614	1.43221e-53	3.04512e-51
LINC01140|ENSG00000267272|lincRNA	-3.54536	6.09635	2.99503e-53	6.18602e-51
CTD-2270F17.1|ENSG00000253647|antisense	-4.7318	3.7406	8.10413e-53	1.62735e-50
AL135960.1|ENSG00000226252|antisense	-4.00873	3.91739	8.82371e-53	1.72396e-50
AC091588.3|ENSG00000266283|antisense	-3.93959	3.79223	1.4282e-52	2.71697e-50
LYPLAL1-DT|ENSG00000228063|antisense	-4.00771	3.48887	3.17863e-52	5.89188e-50
AL139351.1|ENSG00000276923|lincRNA	-4.68015	3.82236	6.78009e-52	1.22533e-49
AGAP11|ENSG00000271880|processed_transcript	-4.40436	3.51229	7.76906e-52	1.36982e-49
AC005180.2|ENSG00000267505|lincRNA	-4.51885	5.01014	4.0374e-51	6.94913e-49
AC079630.1|ENSG00000225342|antisense	-3.58959	4.80202	1.52525e-50	2.56419e-48
WDFY3-AS2|ENSG00000180769|processed_transcript	-2.07086	7.7098	2.81436e-50	4.62386e-48
AC073072.1|ENSG00000179428|antisense	-3.89759	4.25842	1.03811e-48	1.66767e-46
LINC00629|ENSG00000227060|lincRNA	-4.02498	3.83676	1.09363e-48	1.71866e-46
AC074286.1|ENSG00000236501|lincRNA	-3.43374	4.48401	3.30696e-48	5.08638e-46
LINC01489|ENSG00000255727|lincRNA	-4.61892	4.32767	1.0804e-47	1.62713e-45
NAV2-AS2|ENSG00000254453|antisense	-4.20824	4.18388	5.214e-47	7.69225e-45
AC005062.1|ENSG00000243004|sense_overlapping	-4.00895	5.41804	6.53795e-47	9.45256e-45
AC008669.1|ENSG00000260686|sense_overlapping	-2.39937	7.4347	2.13815e-46	3.03072e-44
AL136982.1|ENSG00000151303|processed_transcript	-3.57945	3.68991	7.54957e-46	1.04954e-43
AP001189.1|ENSG00000236304|antisense	-3.25549	4.60548	1.45643e-45	1.98651e-43
AC007541.1|ENSG00000260329|antisense	-2.41873	6.40263	4.22398e-45	5.65465e-43
LINC00989|ENSG00000250334|lincRNA	-4.05005	3.84811	9.34039e-45	1.21101e-42
RAP2C-AS1|ENSG00000232160|antisense	-2.21452	7.17858	9.38117e-45	1.21101e-42
AC025431.1|ENSG00000259285|antisense	-4.45249	3.75797	1.55218e-44	1.96854e-42
AL139220.2|ENSG00000230615|lincRNA	-2.38264	7.08014	2.84776e-44	3.54925e-42
Z97989.1|ENSG00000255389|antisense	-2.40664	7.03989	2.89675e-44	3.54925e-42
AC018647.1|ENSG00000227544|lincRNA	-2.61612	4.98329	3.51742e-44	4.2379e-42
LINC00924|ENSG00000259134|lincRNA	-3.57603	5.80608	5.64545e-44	6.69032e-42
AC011472.1|ENSG00000267082|antisense	-2.16022	5.56811	5.99746e-44	6.99285e-42
AL132642.1|ENSG00000258987|antisense	-3.80692	3.44271	9.70339e-44	1.11343e-41
RERG-IT1|ENSG00000256650|sense_intronic	-4.52056	3.4707	1.91323e-43	2.16105e-41
HID1-AS1|ENSG00000263586|antisense	-3.0665	4.0481	2.06099e-43	2.29214e-41
AC007998.3|ENSG00000267583|lincRNA	-3.11951	4.64655	3.45034e-43	3.77917e-41
LINC02310|ENSG00000258808|lincRNA	-5.61872	3.70183	5.21061e-43	5.62202e-41
AC000403.1|ENSG00000278727|lincRNA	-3.02474	5.79979	1.14061e-42	1.21257e-40
AL035530.2|ENSG00000271913|antisense	-2.0146	5.78014	4.24162e-42	4.44386e-40
AC004637.1|ENSG00000267304|antisense	-3.82408	3.48016	1.27987e-41	1.32174e-39
LINC01550|ENSG00000246223|lincRNA	-3.17309	5.68957	4.73903e-41	4.82513e-39
LINC00891|ENSG00000281852|lincRNA	-4.02149	3.81219	1.01663e-40	1.02072e-38
ADIRF-AS1|ENSG00000272734|processed_transcript	-2.60448	8.00977	1.05342e-40	1.04317e-38
AC007671.1|ENSG00000274624|sense_intronic	-3.84702	3.44044	1.49597e-40	1.4614e-38
DIO3OS|ENSG00000258498|lincRNA	-3.60639	8.23385	4.5474e-40	4.38309e-38
AP001486.2|ENSG00000260966|sense_overlapping	-2.00351	8.27868	7.26657e-40	6.91185e-38
AC005180.1|ENSG00000267405|lincRNA	-4.64913	4.56258	1.32773e-39	1.24651e-37
CERS3-AS1|ENSG00000259430|antisense	-4.46365	3.66597	5.63495e-39	5.22245e-37
MRGPRF-AS1|ENSG00000256508|antisense	-3.83547	4.49869	1.17199e-38	1.07244e-36
WARS2-IT1|ENSG00000224238|antisense	-3.35139	4.45681	6.57657e-38	5.94275e-36
AP001189.3|ENSG00000254810|lincRNA	-3.21721	4.93989	6.70963e-38	5.98814e-36
AC009806.1|ENSG00000254847|lincRNA	-2.52654	4.56511	2.97301e-37	2.62096e-35
AC013643.2|ENSG00000253875|antisense	-3.42552	3.57389	3.8189e-37	3.32613e-35
AC005165.1|ENSG00000223561|lincRNA	-3.51429	5.4516	3.97813e-37	3.42356e-35
AC020634.1|ENSG00000273123|antisense	-3.34556	4.06689	4.07738e-37	3.4677e-35
NR2F2-AS1|ENSG00000247809|antisense	-2.8067	6.50267	4.3311e-37	3.64064e-35
AP001528.2|ENSG00000255471|antisense	-2.56897	5.78516	1.14947e-36	9.5512e-35
LRRC8C-DT|ENSG00000231999|antisense	-2.64659	5.51982	1.50901e-36	1.22609e-34
AC092162.2|ENSG00000230552|lincRNA	-4.04775	5.11159	1.5095e-36	1.22609e-34
LINC00506|ENSG00000281392|lincRNA	-3.13134	4.68482	3.61526e-36	2.90385e-34
AC090825.1|ENSG00000259363|lincRNA	-3.14204	4.61121	5.63346e-36	4.4752e-34
AL035425.1|ENSG00000237863|antisense	-4.01054	4.31852	1.33071e-35	1.04562e-33
U62631.1|ENSG00000269553|sense_intronic	-4.24079	3.46386	1.43307e-35	1.11394e-33
LINC00578|ENSG00000228221|lincRNA	-3.37672	4.71362	1.65679e-35	1.27414e-33
HAND2-AS1|ENSG00000237125|antisense	-3.66129	8.96364	5.12291e-35	3.89826e-33
MIR503HG|ENSG00000223749|lincRNA	-3.19094	7.55388	6.37369e-35	4.79952e-33
AP003071.3|ENSG00000261276|antisense	-3.75681	3.68124	6.6149e-35	4.9298e-33
LINC02202|ENSG00000245812|lincRNA	-2.66066	5.73226	8.92984e-35	6.58712e-33
AC096921.2|ENSG00000261468|sense_overlapping	-2.44609	5.65254	1.22258e-34	8.92731e-33
AL139339.1|ENSG00000234699|antisense	-3.20531	4.21904	4.36706e-34	3.15694e-32
AC131097.4|ENSG00000235151|lincRNA	-3.22731	3.76517	8.01575e-34	5.73721e-32
GAS6-DT|ENSG00000272695|lincRNA	-3.2	6.60999	9.46208e-34	6.70602e-32
AC055874.1|ENSG00000259446|antisense	-5.44352	3.67971	1.60553e-33	1.12684e-31
AC087286.2|ENSG00000259367|antisense	-3.90896	3.95754	3.47162e-33	2.41311e-31
AC011472.4|ENSG00000273733|antisense	-2.16232	5.85864	1.77595e-32	1.21117e-30
AC011247.1|ENSG00000231367|lincRNA	-3.25934	5.07022	2.33313e-32	1.57628e-30
LINC01018|ENSG00000250056|lincRNA	-4.10492	5.48599	4.30614e-32	2.88233e-30
AC024337.2|ENSG00000273771|lincRNA	-3.28076	5.34541	4.83947e-32	3.20959e-30
SOCS2-AS1|ENSG00000246985|processed_transcript	-2.78849	7.67456	7.30501e-32	4.80072e-30
AC126773.2|ENSG00000260577|antisense	-2.34679	7.51086	1.10786e-31	7.21508e-30
PRICKLE2-AS1|ENSG00000241111|antisense	-3.54409	3.83754	1.90519e-31	1.2297e-29
AC093627.6|ENSG00000242611|lincRNA	-3.76846	3.94386	5.51797e-31	3.53003e-29
AL158847.1|ENSG00000241720|antisense	-3.35186	3.44749	1.27217e-30	8.06711e-29
AL353746.1|ENSG00000260412|sense_overlapping	-4.33132	5.88319	1.66345e-30	1.0448e-28
MSC-AS1|ENSG00000235531|antisense	-2.53843	7.54492	1.67654e-30	1.0448e-28
LINC01359|ENSG00000226891|processed_transcript	-2.5978	4.94415	5.75169e-30	3.52364e-28
AC027288.3|ENSG00000257894|lincRNA	-3.03862	6.29771	5.81218e-30	3.53078e-28
AC013565.1|ENSG00000260123|lincRNA	-3.55753	3.66333	8.47657e-30	5.06423e-28
AL355607.1|ENSG00000228216|lincRNA	-3.49355	3.90092	2.54577e-29	1.48415e-27
AC147067.2|ENSG00000272783|lincRNA	-2.85146	4.09091	3.74249e-29	2.16436e-27
AC120498.10|ENSG00000277010|antisense	-3.17057	3.72171	5.12991e-29	2.94319e-27
AL161457.1|ENSG00000229019|sense_intronic	-3.80972	3.45962	6.17537e-29	3.5151e-27
OXCT1-AS1|ENSG00000248668|processed_transcript	-2.41871	5.25995	6.65111e-29	3.75632e-27
LINC00957|ENSG00000235314|lincRNA	-2.22149	7.55316	1.02215e-28	5.72802e-27
AL136084.3|ENSG00000270412|antisense	-2.55221	4.43968	1.33805e-28	7.4406e-27
MIR497HG|ENSG00000267532|antisense	-2.46018	7.10315	2.15039e-28	1.18665e-26
AC003985.2|ENSG00000260951|lincRNA	-4.5939	4.13358	3.32867e-28	1.82295e-26
AL356489.2|ENSG00000260947|lincRNA	-4.0514	4.66225	3.4483e-28	1.87427e-26
AP003548.1|ENSG00000253105|lincRNA	-3.56634	3.69734	4.30743e-28	2.32376e-26
AL365214.2|ENSG00000226440|antisense	-2.8563	4.19424	1.21295e-27	6.49514e-26
AC025280.2|ENSG00000279622|antisense	-3.56203	3.91049	2.54054e-27	1.35041e-25
LINC01990|ENSG00000273125|lincRNA	-2.7847	3.84537	4.4869e-27	2.35042e-25
AC107067.1|ENSG00000246375|lincRNA	-2.69396	4.04076	4.9134e-27	2.55532e-25
AL157895.1|ENSG00000233968|antisense	-3.24566	4.1061	5.79345e-27	2.99149e-25
AL022344.2|ENSG00000259869|lincRNA	-2.70008	4.23321	1.62791e-26	8.28746e-25
AC010976.2|ENSG00000272789|antisense	-2.82373	4.62533	1.83504e-26	9.22985e-25
AC002398.2|ENSG00000267328|antisense	-3.52626	4.29405	1.95294e-26	9.73642e-25
AC087477.2|ENSG00000259275|lincRNA	-2.44573	7.08569	5.63183e-26	2.76956e-24
AL137026.1|ENSG00000229116|lincRNA	-3.22816	3.88125	6.61182e-26	3.22952e-24
LINC01352|ENSG00000238078|lincRNA	-2.73024	4.29527	1.36091e-25	6.51524e-24
LINC02296|ENSG00000258859|lincRNA	-4.1737	3.56754	1.73121e-25	8.23352e-24
MIR99AHG|ENSG00000215386|lincRNA	-2.54089	8.67192	4.65863e-25	2.17273e-23
AL445309.1|ENSG00000272320|antisense	-2.24169	5.21272	5.52709e-25	2.56124e-23
AC025165.1|ENSG00000224713|antisense	-2.55045	5.39246	8.83421e-25	4.06768e-23
AC073636.1|ENSG00000227098|lincRNA	-2.99483	3.55596	1.94637e-24	8.84925e-23
ZNF582-AS1|ENSG00000267454|lincRNA	-2.25478	6.97294	2.79404e-24	1.26238e-22
AC053503.4|ENSG00000234638|antisense	-4.70053	6.17171	2.845e-24	1.27742e-22
AL109741.1|ENSG00000225938|antisense	-2.24442	4.41962	4.53046e-24	2.02165e-22
AC239809.3|ENSG00000227733|lincRNA	-2.4225	4.78217	5.14334e-24	2.28106e-22
LINC01788|ENSG00000229051|lincRNA	-4.17237	3.42821	5.87148e-24	2.57242e-22
AC013553.3|ENSG00000277351|antisense	-2.38936	4.97428	7.25228e-24	3.15824e-22
LINC01358|ENSG00000237352|lincRNA	-3.1227	4.49573	1.07443e-23	4.59588e-22
LINC01268|ENSG00000227502|lincRNA	-2.2882	5.2401	1.2739e-23	5.41709e-22
MEG3|ENSG00000214548|lincRNA	-2.68063	10.3061	1.65686e-23	7.00437e-22
LINC02447|ENSG00000245468|lincRNA	-2.11555	5.57874	2.79814e-23	1.16923e-21
ZIM2-AS1|ENSG00000269793|antisense	-3.04316	4.48683	3.30975e-23	1.36721e-21
HSPC324|ENSG00000228401|antisense	-2.21637	4.63099	7.54338e-23	2.9782e-21
DNM1P35|ENSG00000246877|antisense	-2.3386	6.16361	7.58044e-23	2.9782e-21
AC100803.2|ENSG00000261655|sense_overlapping	-2.31877	6.57266	1.60666e-22	6.21098e-21
AC087071.1|ENSG00000229196|antisense	-2.64009	3.8924	2.04745e-22	7.87288e-21
AC063944.3|ENSG00000272597|lincRNA	-3.09959	3.5484	5.34053e-22	2.03193e-20
AC012653.2|ENSG00000274719|sense_intronic	-2.85305	4.06252	6.51114e-22	2.46435e-20
AC007495.1|ENSG00000246379|lincRNA	-3.16242	3.86283	1.15886e-21	4.36322e-20
LINC01638|ENSG00000233521|lincRNA	-3.18778	3.63754	2.38501e-21	8.7519e-20
AP003774.1|ENSG00000181908|lincRNA	-2.35249	4.88001	2.45395e-21	8.95939e-20
AF106564.1|ENSG00000272163|antisense	-3.63826	3.48533	2.95769e-21	1.07443e-19
AL121820.1|ENSG00000258623|antisense	-2.59779	3.99076	3.52386e-21	1.26736e-19
LINC00667|ENSG00000263753|lincRNA	-2.31375	9.76782	4.22466e-21	1.51188e-19
AC092953.2|ENSG00000273261|antisense	-2.21196	4.78722	5.10213e-21	1.79918e-19
AC110491.1|ENSG00000261292|lincRNA	-3.60943	4.1797	6.79823e-21	2.38565e-19
PTPRD-AS1|ENSG00000225706|lincRNA	-3.38803	5.29426	8.10898e-21	2.83187e-19
LINC01088|ENSG00000249307|antisense	-2.83377	6.50037	1.24164e-20	4.25395e-19
SNHG26|ENSG00000228649|processed_transcript	-2.05502	6.63488	1.52544e-20	5.20161e-19
AL158163.2|ENSG00000278601|antisense	-2.12033	4.45434	1.69906e-20	5.76643e-19
AC037198.2|ENSG00000278621|antisense	-2.57858	3.99748	1.72888e-20	5.81306e-19
AL049775.1|ENSG00000205562|lincRNA	-2.76554	3.78561	1.90104e-20	6.36231e-19
AC016877.3|ENSG00000271930|lincRNA	-2.80911	5.47449	4.9079e-20	1.63499e-18
LINC01415|ENSG00000267325|lincRNA	-2.36026	4.83305	7.27208e-20	2.40045e-18
AL035425.3|ENSG00000261409|sense_overlapping	-3.50179	5.41932	1.02931e-19	3.36691e-18
AC012409.3|ENSG00000277135|lincRNA	-2.78995	4.31001	1.13626e-19	3.68343e-18
AC025035.1|ENSG00000258100|lincRNA	-2.689	3.54087	1.22582e-19	3.956e-18
LINC01391|ENSG00000244578|lincRNA	-2.77896	5.6238	1.40696e-19	4.48057e-18
LINC01778|ENSG00000223382|lincRNA	-2.26921	4.92065	1.47392e-19	4.67323e-18
AL158211.1|ENSG00000261671|lincRNA	-2.41259	4.54209	1.85335e-19	5.82515e-18
NCAM1-AS1|ENSG00000227487|antisense	-3.26539	3.52049	2.04147e-19	6.38865e-18
AC092111.1|ENSG00000275367|lincRNA	-2.32514	6.34233	2.83003e-19	8.76076e-18
AC010457.1|ENSG00000251257|antisense	-2.67228	3.59891	2.83583e-19	8.76076e-18
AC093510.2|ENSG00000260871|sense_overlapping	-2.14078	4.09832	3.12849e-19	9.62377e-18
LINC01750|ENSG00000231437|lincRNA	-2.55105	5.49179	3.94513e-19	1.20845e-17
AC108718.1|ENSG00000239941|lincRNA	-3.66166	3.65075	4.19037e-19	1.27815e-17
AC025259.3|ENSG00000259884|lincRNA	-2.55935	6.3868	4.30471e-19	1.30751e-17
CCDC144NL-AS1|ENSG00000233098|antisense	-3.12583	8.73674	6.70667e-19	2.01172e-17
LINC02078|ENSG00000267719|lincRNA	-2.96032	4.09396	7.40317e-19	2.21147e-17
SERTAD4-AS1|ENSG00000203706|antisense	-2.01269	8.61331	7.54028e-19	2.24316e-17
LINC02550|ENSG00000271584|lincRNA	-2.95099	4.32839	1.13372e-18	3.35888e-17
AC145124.1|ENSG00000255495|antisense	-2.29763	4.64046	1.22437e-18	3.59797e-17
AC087477.5|ENSG00000259542|lincRNA	-2.58212	4.09871	1.30437e-18	3.81753e-17
AC091182.1|ENSG00000253123|processed_transcript	-2.42939	5.76948	1.76567e-18	5.14679e-17
AP001107.8|ENSG00000254855|antisense	-2.17552	3.92275	1.82946e-18	5.29006e-17
AC105053.1|ENSG00000229498|antisense	-2.72399	3.43749	2.83764e-18	8.14019e-17
AJ011932.1|ENSG00000274248|lincRNA	-2.87191	4.32573	3.11384e-18	8.86217e-17
AP005264.1|ENSG00000267069|lincRNA	-2.68377	3.75912	3.32876e-18	9.4367e-17
AC126768.2|ENSG00000248994|lincRNA	-3.65682	3.86488	6.21789e-18	1.72881e-16
AC009159.3|ENSG00000278058|lincRNA	-2.30258	4.90824	6.99329e-18	1.93695e-16
AL590428.1|ENSG00000231652|antisense	-2.43557	4.51793	8.72114e-18	2.39715e-16
AP001627.1|ENSG00000225731|antisense	-2.2671	4.02848	9.54722e-18	2.61428e-16
AC080038.1|ENSG00000274565|antisense	-2.11027	6.37249	1.01188e-17	2.74997e-16
HCG11|ENSG00000228223|lincRNA	-2.02648	9.36416	1.17804e-17	3.1541e-16
RBMS3-AS3|ENSG00000235904|antisense	-2.84106	3.86894	1.19073e-17	3.17631e-16
AC018529.1|ENSG00000275178|antisense	-2.374	3.86816	1.21004e-17	3.21595e-16
AC016571.1|ENSG00000251405|sense_overlapping	-2.43838	4.23038	1.56004e-17	4.10092e-16
AL121929.2|ENSG00000273108|antisense	-2.44619	5.32141	2.49753e-17	6.51792e-16
LINC01266|ENSG00000224957|lincRNA	-3.12455	3.6837	3.48942e-17	8.97688e-16
AC023154.1|ENSG00000248115|antisense	-2.47463	4.15756	3.54191e-17	9.0796e-16
AL137025.1|ENSG00000228484|lincRNA	-2.56179	3.91521	5.68426e-17	1.44181e-15
AL691447.2|ENSG00000232063|lincRNA	-2.36821	4.39414	8.79568e-17	2.19441e-15
LINC00211|ENSG00000237803|lincRNA	-2.57106	3.55175	8.80315e-17	2.19441e-15
LINC01563|ENSG00000236819|lincRNA	-2.74015	3.80033	9.39477e-17	2.33384e-15
AC007637.1|ENSG00000256139|sense_overlapping	-2.41817	4.23635	1.24859e-16	3.07008e-15
LINC01936|ENSG00000235997|lincRNA	-2.2623	6.25645	1.41018e-16	3.45566e-15
AL392048.1|ENSG00000277684|antisense	-2.74291	3.38877	1.58423e-16	3.86906e-15
AL513217.1|ENSG00000223774|antisense	-2.36081	4.06045	2.06556e-16	5.02758e-15
LINC01322|ENSG00000244128|lincRNA	-4.175	3.78049	2.2157e-16	5.37492e-15
AC027237.4|ENSG00000259645|sense_intronic	-2.37277	3.59025	2.62433e-16	6.32376e-15
AC103736.1|ENSG00000254427|lincRNA	-2.94605	4.69201	3.48766e-16	8.32089e-15
AC092667.1|ENSG00000230393|antisense	-2.45716	4.91948	3.69222e-16	8.75116e-15
AC026904.2|ENSG00000253688|lincRNA	-2.28499	3.47615	1.08331e-15	2.51001e-14
KIAA0087|ENSG00000122548|lincRNA	-2.87758	4.77473	1.21739e-15	2.80272e-14
LINC01354|ENSG00000231768|lincRNA	-2.1721	6.8117	1.3083e-15	3.00245e-14
AC026469.1|ENSG00000275088|lincRNA	-2.12144	4.23788	1.32442e-15	3.02982e-14
LINC01960|ENSG00000260868|lincRNA	-2.01529	3.79377	1.87473e-15	4.24842e-14
AL445423.1|ENSG00000272823|lincRNA	-2.29283	4.37679	1.91211e-15	4.31958e-14
HLA-F-AS1|ENSG00000214922|processed_transcript	-2.03946	6.78003	2.86898e-15	6.42101e-14
AC113383.1|ENSG00000250320|antisense	-2.17549	4.19457	3.26505e-15	7.26248e-14
AL365181.4|ENSG00000272971|lincRNA	-3.25474	3.57651	3.40586e-15	7.5064e-14
LINC00332|ENSG00000230710|lincRNA	-3.8107	3.44602	3.48013e-15	7.64677e-14
AC025419.1|ENSG00000250748|lincRNA	-2.51656	3.75108	4.10651e-15	8.94155e-14
LINC01797|ENSG00000237179|lincRNA	-2.84826	4.31469	4.71931e-15	1.01535e-13
AC121247.1|ENSG00000225399|lincRNA	-2.0391	4.45597	4.80534e-15	1.02775e-13
FLJ34503|ENSG00000175967|antisense	-2.59596	3.70496	5.76399e-15	1.22914e-13
LINC00526|ENSG00000264575|lincRNA	-2.16437	6.47908	6.26952e-15	1.32135e-13
AP000802.1|ENSG00000247416|antisense	-3.25759	4.29785	7.24758e-15	1.51424e-13
CEBPA-DT|ENSG00000267296|antisense	-2.24568	7.47807	9.26575e-15	1.91377e-13
AC099811.5|ENSG00000278829|sense_intronic	-2.4174	3.59209	1.02461e-14	2.10424e-13
AC007663.2|ENSG00000249923|antisense	-2.38914	4.69612	1.39401e-14	2.8467e-13
AL357078.3|ENSG00000272506|lincRNA	-2.51905	3.40622	1.56049e-14	3.15988e-13
MIR100HG|ENSG00000255248|processed_transcript	-2.16709	11.2267	1.77948e-14	3.59325e-13
AC078845.1|ENSG00000232053|lincRNA	-3.17858	3.6147	1.98802e-14	3.981e-13
AL391807.1|ENSG00000230910|processed_transcript	-2.88071	4.88611	2.37528e-14	4.71728e-13
LDLRAD4-AS1|ENSG00000267690|antisense	-2.77923	3.84098	3.39965e-14	6.60648e-13
AC005730.2|ENSG00000261033|antisense	-2.66425	3.71428	3.75727e-14	7.24301e-13
FGF14-AS2|ENSG00000272143|lincRNA	-2.41656	6.56145	5.55354e-14	1.06208e-12
AC005746.2|ENSG00000267131|antisense	-2.28983	3.84431	6.06273e-14	1.1564e-12
LINC01558|ENSG00000146521|lincRNA	-2.97458	5.21761	8.73738e-14	1.65347e-12
AC109779.1|ENSG00000223930|lincRNA	-2.65742	3.56861	8.7788e-14	1.65697e-12
AL132822.1|ENSG00000276093|lincRNA	-3.22109	3.67594	9.86018e-14	1.84661e-12
AC037198.1|ENSG00000276107|sense_intronic	-2.07024	4.87598	1.0489e-13	1.95426e-12
AC237221.1|ENSG00000260653|lincRNA	-2.81813	3.96878	1.68244e-13	3.10265e-12
AL008718.2|ENSG00000273287|lincRNA	-2.09405	4.23927	1.97428e-13	3.61319e-12
ST3GAL5-AS1|ENSG00000232504|lincRNA	-2.35034	3.83131	2.09057e-13	3.79717e-12
AC017007.5|ENSG00000251126|antisense	-4.13646	4.5588	2.4163e-13	4.34512e-12
AL158152.1|ENSG00000269929|lincRNA	-2.4152	3.8755	2.65196e-13	4.75707e-12
HAR1A|ENSG00000225978|lincRNA	-2.4796	4.79654	2.71069e-13	4.85039e-12
LINC01579|ENSG00000258754|lincRNA	-2.28438	7.13086	3.30714e-13	5.84531e-12
CTD-3080P12.3|ENSG00000249201|antisense	-3.03063	3.54699	3.44166e-13	6.05347e-12
AL355073.2|ENSG00000275569|antisense	-2.1035	3.93933	3.96396e-13	6.87181e-12
MIR133A1HG|ENSG00000265142|antisense	-2.84702	4.18723	4.21158e-13	7.28361e-12
AC022915.2|ENSG00000253608|antisense	-2.15122	3.73373	4.6134e-13	7.94054e-12
DNM3OS|ENSG00000230630|antisense	-2.07901	8.62153	4.74003e-13	8.13911e-12
LINP1|ENSG00000223784|lincRNA	-3.51149	4.98322	5.23963e-13	8.97565e-12
LINC00605|ENSG00000251533|lincRNA	-2.85227	4.60844	7.44059e-13	1.2538e-11
ZRANB2-AS1|ENSG00000235079|antisense	-2.11578	3.49102	8.18856e-13	1.37344e-11
AC069209.1|ENSG00000274029|lincRNA	-2.04713	3.84835	8.50394e-13	1.42303e-11
DIRC3|ENSG00000231672|lincRNA	-2.22374	6.10244	9.16959e-13	1.53088e-11
FAM225B|ENSG00000225684|lincRNA	-2.0438	5.46934	1.18468e-12	1.93756e-11
LINC02104|ENSG00000271334|lincRNA	-2.24877	3.54009	1.34025e-12	2.18214e-11
LINC02538|ENSG00000272549|lincRNA	-2.18838	4.48303	1.46203e-12	2.36443e-11
AC092155.1|ENSG00000226622|antisense	-2.97837	3.59786	1.83512e-12	2.92204e-11
LINC01422|ENSG00000223704|lincRNA	-2.14016	4.27444	3.48918e-12	5.4347e-11
AC087516.2|ENSG00000259737|lincRNA	-3.63407	3.85448	3.99438e-12	6.19644e-11
AC027807.2|ENSG00000274128|sense_intronic	-2.63433	4.15883	4.08504e-12	6.3235e-11
AC245884.9|ENSG00000268496|sense_intronic	-2.41601	3.86761	4.48929e-12	6.89025e-11
AL121796.1|ENSG00000250681|lincRNA	-2.54752	3.46416	5.08788e-12	7.75956e-11
AL133320.1|ENSG00000275678|sense_intronic	-3.94741	3.78246	5.7545e-12	8.70278e-11
AC097534.1|ENSG00000248774|antisense	-2.05202	4.1446	7.3669e-12	1.09805e-10
AC008759.3|ENSG00000277587|lincRNA	-2.24281	3.5744	8.43469e-12	1.24947e-10
AL390728.5|ENSG00000232347|lincRNA	-2.05038	3.53457	8.67139e-12	1.2793e-10
AC011444.3|ENSG00000267299|antisense	-2.30834	3.45989	9.09761e-12	1.33944e-10
AC090515.4|ENSG00000259353|antisense	-2.85839	3.78339	9.78332e-12	1.43253e-10
AP001999.1|ENSG00000251226|lincRNA	-2.96351	3.84753	1.07159e-11	1.56496e-10
LINC00707|ENSG00000238266|lincRNA	-3.16576	4.58295	1.67768e-11	2.39626e-10
LINC02076|ENSG00000220161|lincRNA	-2.35915	3.89068	1.87049e-11	2.65133e-10
AC010680.1|ENSG00000267784|antisense	-2.24556	3.46488	1.95529e-11	2.7661e-10
MEG9|ENSG00000223403|lincRNA	-2.50604	4.63936	2.00422e-11	2.82427e-10
AC112715.1|ENSG00000224132|lincRNA	-2.24642	3.47771	2.18882e-11	3.07501e-10
AC006213.2|ENSG00000267058|lincRNA	-2.28338	4.36328	2.98683e-11	4.12058e-10
AC025569.1|ENSG00000258168|antisense	-2.0103	5.68745	3.15976e-11	4.35084e-10
LINC01229|ENSG00000260876|lincRNA	-2.24052	3.99922	3.68072e-11	5.01091e-10
AC093423.2|ENSG00000230735|sense_intronic	-2.0733	3.41146	5.21045e-11	6.94951e-10
AC092111.2|ENSG00000276417|lincRNA	-2.11829	3.54816	5.53042e-11	7.33567e-10
LINC00574|ENSG00000231690|lincRNA	-2.00051	4.07047	6.96489e-11	9.10473e-10
AC011503.1|ENSG00000269289|antisense	-2.06799	5.54022	7.89218e-11	1.02428e-09
LINC02185|ENSG00000262097|lincRNA	-2.14524	3.66563	8.35605e-11	1.08061e-09
AL356056.2|ENSG00000231187|antisense	-2.17404	3.63934	8.62646e-11	1.10962e-09
AC099811.1|ENSG00000236194|sense_intronic	-2.04407	4.07403	1.01082e-10	1.2956e-09
LINC02057|ENSG00000249279|lincRNA	-2.64277	3.58489	1.46424e-10	1.84513e-09
RMST|ENSG00000255794|processed_transcript	-3.13895	6.14183	1.75652e-10	2.19307e-09
AL049612.1|ENSG00000236173|lincRNA	-2.25293	3.62122	2.08832e-10	2.58501e-09
AC135178.1|ENSG00000226871|antisense	-2.17623	3.45408	2.35864e-10	2.88994e-09
AL450332.1|ENSG00000226409|lincRNA	-2.28616	3.65249	2.39606e-10	2.93081e-09
FAM167A-AS1|ENSG00000184608|antisense	-3.1794	4.20594	2.76341e-10	3.35743e-09
AC110597.1|ENSG00000260578|lincRNA	-2.32051	4.23084	3.4652e-10	4.13366e-09
AL133343.2|ENSG00000233293|antisense	-3.13213	4.04803	6.03828e-10	6.95075e-09
LINC01915|ENSG00000265485|lincRNA	-2.24654	4.42266	6.47542e-10	7.39508e-09
AC010776.2|ENSG00000267774|antisense	-2.88243	3.85691	8.23005e-10	9.2398e-09
BVES-AS1|ENSG00000203808|antisense	-2.36477	4.60873	1.32679e-09	1.45104e-08
LINC01165|ENSG00000229081|antisense	-2.04925	3.73289	1.65959e-09	1.78529e-08
AC079949.2|ENSG00000278266|lincRNA	-2.29972	5.12381	1.74976e-09	1.86961e-08
LINC02147|ENSG00000249797|lincRNA	-2.76405	4.24495	1.75348e-09	1.86961e-08
LINC01828|ENSG00000235885|lincRNA	-2.05039	4.86124	1.99736e-09	2.11405e-08
AC008738.2|ENSG00000267130|lincRNA	-2.12068	3.76723	2.12928e-09	2.24381e-08
AC104984.4|ENSG00000266120|antisense	-2.89642	3.43426	2.32048e-09	2.4241e-08
BNC2-AS1|ENSG00000234779|antisense	-2.24278	5.23843	2.34036e-09	2.44133e-08
AC090371.1|ENSG00000263450|antisense	-2.9055	3.43181	2.52908e-09	2.60809e-08
ALDH1L1-AS2|ENSG00000246022|antisense	-2.38539	4.76322	2.67646e-09	2.75223e-08
AL391987.4|ENSG00000235659|lincRNA	-2.20019	3.44113	3.13081e-09	3.19219e-08
CLRN1-AS1|ENSG00000239265|antisense	-2.63579	4.09482	4.74104e-09	4.6885e-08
INSYN1-AS1|ENSG00000260469|lincRNA	-2.37064	4.58314	5.19801e-09	5.10971e-08
LEMD1-AS1|ENSG00000226235|antisense	-2.14845	5.70757	7.11486e-09	6.84864e-08
AC129507.1|ENSG00000262061|processed_transcript	-2.40761	5.67859	7.92468e-09	7.53783e-08
LINC01894|ENSG00000264345|lincRNA	-2.21987	3.40501	8.3806e-09	7.90906e-08
LINC00968|ENSG00000246430|lincRNA	-2.12484	3.60385	1.28471e-08	1.16824e-07
AP001065.1|ENSG00000274225|lincRNA	-2.02802	4.42076	1.33667e-08	1.21088e-07
AC022034.3|ENSG00000254204|lincRNA	-2.24657	3.39889	1.40752e-08	1.27187e-07
C1orf140|ENSG00000234754|lincRNA	-2.60877	3.49964	1.45395e-08	1.30891e-07
AL451069.1|ENSG00000226900|lincRNA	-2.11621	4.21856	1.65538e-08	1.47192e-07
LINC01736|ENSG00000228058|lincRNA	-2.88735	3.59828	1.88968e-08	1.66186e-07
LINC02381|ENSG00000250742|lincRNA	-2.04221	9.43932	2.21733e-08	1.92195e-07
LINC01152|ENSG00000256124|lincRNA	-2.48241	4.84692	2.73876e-08	2.35137e-07
AL137786.1|ENSG00000258702|processed_transcript	-2.20279	4.03676	3.07602e-08	2.61914e-07
AL009178.2|ENSG00000269155|lincRNA	-2.08961	6.12643	3.6857e-08	3.08022e-07
LINC00844|ENSG00000237949|lincRNA	-2.61859	3.92454	5.70867e-08	4.61611e-07
LINC02599|ENSG00000233858|lincRNA	-2.05457	3.90177	8.08691e-08	6.34748e-07
AC062015.1|ENSG00000235070|lincRNA	-3.26021	5.04035	8.94799e-08	6.99298e-07
AC111188.1|ENSG00000254401|lincRNA	-2.0687	3.44619	2.78139e-07	2.0228e-06
LINC00377|ENSG00000229246|lincRNA	-2.08727	3.49552	3.03019e-07	2.19272e-06
LINC02268|ENSG00000248174|lincRNA	-2.28725	3.91607	3.52639e-07	2.50662e-06
AC109309.1|ENSG00000224513|antisense	-2.16364	3.9243	4.19527e-07	2.93304e-06
AC147651.1|ENSG00000229380|antisense	-2.15552	3.49653	1.10664e-06	7.20063e-06
LINC02031|ENSG00000238837|lincRNA	-2.33444	3.46851	1.15615e-06	7.46897e-06
AC005291.2|ENSG00000273388|antisense	-2.66131	3.52755	1.27169e-06	8.14267e-06
AC092691.1|ENSG00000239268|lincRNA	-2.35917	3.78328	1.39386e-06	8.86214e-06
LINC01574|ENSG00000248859|lincRNA	-2.58784	3.55394	1.48999e-06	9.39887e-06
AC018467.1|ENSG00000232451|lincRNA	-2.22095	3.73435	1.65183e-06	1.03476e-05
LINC02370|ENSG00000230294|lincRNA	-2.59757	3.52894	2.31726e-06	1.39946e-05
LINC01697|ENSG00000232079|processed_transcript	-2.27086	5.99118	4.62153e-06	2.67272e-05
AC004888.1|ENSG00000231295|antisense	-2.59881	4.10922	5.46882e-06	3.11292e-05
AL591501.1|ENSG00000233928|lincRNA	-2.35276	3.45159	5.85166e-06	3.3074e-05
AL117348.1|ENSG00000248322|sense_overlapping	-2.55911	3.8809	6.92735e-06	3.85673e-05
AC022730.4|ENSG00000253967|lincRNA	-2.2817	3.52957	1.36626e-05	7.12092e-05
C8orf49|ENSG00000255394|lincRNA	-2.86834	4.02422	1.39709e-05	7.27633e-05
AC010636.1|ENSG00000268560|lincRNA	-2.05751	4.45416	1.88307e-05	9.51939e-05
MIR4500HG|ENSG00000228824|lincRNA	-2.2254	3.85638	2.82498e-05	0.000136692
LINC01115|ENSG00000272342|lincRNA	-2.17517	3.50873	5.41209e-05	0.000243308
HOXC-AS1|ENSG00000250451|antisense	-2.19677	5.70909	6.62713e-05	0.000291968
AC005291.1|ENSG00000264067|antisense	-2.11368	3.57908	0.000133187	0.000541816
AC116614.1|ENSG00000235688|antisense	-2.04141	4.84231	0.000341316	0.00124552
LINC01886|ENSG00000224568|lincRNA	-2.20002	3.93274	0.000399354	0.00142494
