# Supplementary material for: Construction and comprehensive analysis of the competing endogenous RNA network in endometrial adenocarcinoma
Source: BMC Genom Data. 2022 Feb 6;23:10. doi: 10.1186/s12863-022-01028-y (PMC8818217; doi:10.1186/s12863-022-01028-y)
Supplement: Supplementary file 5 — Additional file 5. Up-miRNA. Up regulation of miRNA. [file 12863_2022_1028_MOESM5_ESM.xls]

## Sheet: 5
Up regulation of miRNA
miRNA	logFC	logCPM	PValue	FDR
hsa-mir-183	5.63007	14.3718	1.45e-47	1.04e-45
hsa-mir-96	5.06399	5.81688	2.99e-42	1.38e-40
hsa-mir-182	4.74723	15.4697	8.86e-38	3.57e-36
hsa-mir-200a	3.38068	11.2466	3.49e-31	8.05e-30
hsa-mir-1307	2.46001	11.1684	9.9e-30	2.13e-28
hsa-mir-429	3.441	8.98266	2.5e-24	4.14e-23
hsa-mir-210	3.65179	10.9708	4.48e-24	7.22e-23
hsa-mir-130b	2.67439	6.16692	2.1e-22	3.07e-21
hsa-mir-141	2.66443	11.4014	5.53e-21	7.43e-20
hsa-mir-200b	2.70944	10.9564	1.03e-20	1.36e-19
hsa-mir-345	2.46133	5.85633	2.55e-19	3.04e-18
hsa-mir-1301	2.06407	5.03099	2.7e-19	3.17e-18
hsa-mir-205	6.50066	10.1273	7.02e-19	7.94e-18
hsa-mir-877	3.27316	2.26089	8.4e-18	9.03e-17
hsa-mir-4746	3.02919	2.74281	1.43e-17	1.51e-16
hsa-mir-18a	2.20699	4.70053	2.89e-17	3.01e-16
hsa-mir-200c	2.40323	13.862	7.98e-17	8.17e-16
hsa-mir-556	3.44675	1.20514	1.27e-16	1.26e-15
hsa-mir-3074	2.83151	4.53797	2.2e-16	2.15e-15
hsa-mir-425	2.50859	8.79409	2.65e-16	2.55e-15
hsa-mir-301b	3.50611	2.2954	1.98e-14	1.71e-13
hsa-mir-940	2.67605	2.93446	1.05e-13	8.9e-13
hsa-mir-4724	4.45062	2.39433	8.79e-13	7e-12
hsa-mir-106a	3.17058	5.79704	1.8e-12	1.38e-11
hsa-mir-3170	2.70413	2.31858	2.84e-12	2.16e-11
hsa-mir-3616	3.47368	1.3939	3.19e-12	2.39e-11
hsa-mir-4652	5.78157	1.4284	3.74e-12	2.78e-11
hsa-mir-3619	4.48343	0.416889	4.28e-12	3.14e-11
hsa-mir-4664	3.30405	0.384213	4.98e-12	3.61e-11
hsa-mir-592	4.4166	4.20647	5.51e-12	3.95e-11
hsa-mir-1266	2.21622	4.75085	9.8e-12	6.87e-11
hsa-mir-7706	2.14331	1.74252	1.47e-11	9.98e-11
hsa-mir-20b	4.43652	7.2873	2.24e-11	1.47e-10
hsa-mir-3664	3.48091	0.723041	4.77e-11	3.02e-10
hsa-mir-3200	2.58258	3.70878	1.03e-10	6.4e-10
hsa-mir-3934	2.23241	2.03645	1.11e-10	6.77e-10
hsa-mir-203a	2.93795	13.2993	3.6e-10	2.03e-09
hsa-mir-18b	3.24476	1.68952	1.01e-09	5.51e-09
hsa-mir-7705	2.39295	0.807666	1.18e-09	6.42e-09
hsa-mir-3614	2.71774	3.40805	1.58e-09	8.44e-09
hsa-mir-363	3.53444	5.94917	4.13e-09	2.12e-08
hsa-mir-33b	2.06499	3.19682	4.19e-09	2.13e-08
hsa-mir-375	3.74639	13.9269	4.82e-09	2.43e-08
hsa-mir-3691	3.33855	-0.0728441	1.07e-08	5.27e-08
hsa-mir-3651	2.36406	1.42944	1.14e-08	5.58e-08
hsa-mir-5684	3.12762	0.0746626	2.25e-08	1.04e-07
hsa-mir-6854	2.16465	0.464977	2.87e-08	1.32e-07
hsa-mir-1343	2.09765	1.20527	4.71e-08	2.11e-07
hsa-mir-577	2.98493	5.28974	5.49e-08	2.44e-07
hsa-mir-9-3	2.98583	13.382	8.41e-08	3.68e-07
hsa-mir-9-2	2.98659	13.3791	8.44e-08	3.68e-07
hsa-mir-9-1	2.98853	13.3791	8.51e-08	3.68e-07
hsa-mir-3131	4.93258	2.10131	1.06e-07	4.4e-07
hsa-mir-1269a	8.21485	8.0088	1.09e-07	4.51e-07
hsa-mir-937	2.50812	1.81679	1.28e-07	5.27e-07
hsa-mir-519a-1	5.04533	2.12614	1.33e-07	5.42e-07
hsa-mir-135b	2.60976	7.54204	1.35e-07	5.46e-07
hsa-mir-3652	2.20284	1.34696	1.83e-07	7.3e-07
hsa-mir-6783	2.83319	-0.090761	2.01e-07	7.91e-07
hsa-mir-1254-2	2.08148	0.457894	2.19e-07	8.57e-07
hsa-mir-449c	5.19707	4.04045	3.11e-07	1.19e-06
hsa-mir-653	2.62066	4.43797	3.51e-07	1.32e-06
hsa-mir-449a	4.79952	7.31155	4.19e-07	1.55e-06
hsa-mir-636	2.67859	-0.152172	4.7e-07	1.73e-06
hsa-mir-449b	4.9287	4.99997	5.28e-07	1.94e-06
hsa-mir-4665	2.93922	-0.260687	7.07e-07	2.55e-06
hsa-mir-7-3	2.81105	0.815189	1.81e-06	6.2e-06
hsa-mir-559	2.61574	-0.182581	2.04e-06	6.96e-06
hsa-mir-6877	2.09468	0.189131	2.39e-06	8.11e-06
hsa-mir-522	4.68808	0.612238	2.64e-06	8.81e-06
hsa-mir-4326	2.02664	3.03962	2.86e-06	9.45e-06
hsa-mir-4449	2.28544	1.52937	3.25e-06	1.06e-05
hsa-mir-215	2.50459	3.65976	3.3e-06	1.06e-05
hsa-mir-489	3.12672	0.20972	3.44e-06	1.1e-05
hsa-mir-6499	3.70106	0.657281	3.59e-06	1.14e-05
hsa-mir-1224	3.89086	4.28745	3.99e-06	1.24e-05
hsa-mir-6720	4.43631	1.00849	4.29e-06	1.33e-05
hsa-mir-519a-2	4.24645	0.560925	5.23e-06	1.6e-05
hsa-mir-138-2	3.54052	0.362162	5.78e-06	1.75e-05
hsa-mir-6814	2.97741	-0.370917	6.06e-06	1.82e-05
hsa-mir-147b	2.1914	0.354854	7.17e-06	2.09e-05
hsa-mir-3189	3.24611	-0.266583	8.2e-06	2.34e-05
hsa-mir-4523	2.13729	-0.30597	9.05e-06	2.57e-05
hsa-mir-3654	2.24085	-0.12705	1.25e-05	3.5e-05
hsa-mir-146a	2.01705	7.15831	1.33e-05	3.71e-05
hsa-mir-516a-2	4.50956	0.510336	1.42e-05	3.92e-05
hsa-mir-4687	2.21655	-0.212459	2.69e-05	7.15e-05
hsa-mir-516a-1	3.59089	0.568902	3.56e-05	9.25e-05
hsa-mir-219a-2	4.87898	4.09198	5.05e-05	0.000128157
hsa-mir-105-2	5.49421	4.19774	5.33e-05	0.000134748
hsa-mir-891a	4.1049	6.60828	5.63e-05	0.000141207
hsa-mir-1293	3.13736	-0.151292	7.16e-05	0.000176933
hsa-mir-1276	2.40878	-0.28106	7.75e-05	0.000190024
hsa-mir-105-1	5.17597	4.1862	8.66e-05	0.000209439
hsa-mir-211	5.85509	1.66321	8.67e-05	0.000209439
hsa-mir-6728	3.28976	-0.411776	8.94e-05	0.000214661
hsa-mir-203b	2.76271	6.36026	8.95e-05	0.000214661
hsa-mir-1269b	7.1837	4.54145	0.000109795	0.000258459
hsa-mir-499a	3.66103	2.99284	0.000114633	0.000267892
hsa-mir-600	2.40576	-0.270493	0.000118461	0.000275839
hsa-mir-3161	3.89009	0.295551	0.000159328	0.000365718
hsa-mir-6715a	7.41142	4.58383	0.000180066	0.000404679
hsa-mir-767	5.13828	4.06816	0.000195065	0.000435352
hsa-mir-6510	2.77086	-0.343517	0.000196933	0.000438007
hsa-mir-4802	2.01388	-0.367848	0.000207332	0.000456413
hsa-mir-6777	2.0636	-0.344523	0.000214334	0.000468628
hsa-mir-4763	2.07165	-0.355783	0.000237962	0.000515052
hsa-mir-3150b	2.97235	0.610782	0.000266212	0.000570454
hsa-mir-6744	3.39999	-0.195765	0.000361107	0.000758677
hsa-mir-4446	2.62181	-0.0176591	0.000385019	0.00080368
hsa-mir-891b	4.37564	0.514085	0.000404933	0.000839812
hsa-mir-4745	2.24932	-0.330902	0.000438048	0.000899813
hsa-mir-122	8.30118	3.89624	0.00052844	0.00107184
hsa-mir-7702	2.51562	1.00214	0.000794419	0.00156697
hsa-mir-892a	3.86114	1.15891	0.00110856	0.00213438
hsa-mir-4674	2.0027	-0.234445	0.0011449	0.0021978
hsa-mir-138-1	2.54061	0.462065	0.00139219	0.00263332
hsa-mir-551b	2.27608	2.5456	0.00164357	0.0030817
hsa-mir-1304	2.20922	1.84357	0.00250475	0.00456373
hsa-mir-31	2.02293	5.44837	0.00317934	0.00561829
hsa-mir-184	2.91522	5.89987	0.00324973	0.00572698
hsa-mir-7641-1	2.34003	-0.396519	0.00336314	0.00591069
hsa-mir-4784	2.27531	0.622995	0.00368322	0.00645565
hsa-mir-888	3.22393	0.435637	0.00420712	0.00727505
hsa-mir-612	2.93621	-0.142957	0.00433817	0.0074462
hsa-mir-3923	3.99211	0.119976	0.00434073	0.0074462
hsa-mir-875	3.81965	-0.173803	0.0048908	0.00830149
