# Supplementary material for: Construction and comprehensive analysis of the competing endogenous RNA network in endometrial adenocarcinoma
Source: BMC Genom Data. 2022 Feb 6;23:10. doi: 10.1186/s12863-022-01028-y (PMC8818217; doi:10.1186/s12863-022-01028-y)
Supplement: Supplementary file 6 — Additional file 6. Down-miRNA. Down regulation miRNA. [file 12863_2022_1028_MOESM6_ESM.xls]

## Sheet: 6
Down regulation miRNA
miRNA	logFC	logCPM	PValue	FDR
hsa-mir-202	-9.07804	3.03579	5e-185	3.22e-182
hsa-mir-139	-3.70288	4.71753	1.43e-86	4.6e-84
hsa-mir-140	-2.8492	9.51446	2.29e-80	4.92e-78
hsa-mir-143	-3.62624	16.4145	5.14e-66	8.29e-64
hsa-mir-145	-3.34503	11.4135	2.75e-59	3.54e-57
hsa-mir-101-2	-2.44882	12.0975	2.07e-57	2.22e-55
hsa-mir-101-1	-2.4442	12.0867	5.03e-57	4.63e-55
hsa-mir-133a-1	-4.05841	3.4983	3.53e-45	2.28e-43
hsa-mir-100	-3.24812	11.888	4.69e-44	2.75e-42
hsa-mir-133a-2	-4.06786	3.35886	6.3e-44	3.39e-42
hsa-mir-542	-2.61021	7.83903	3.13e-43	1.55e-41
hsa-mir-381	-2.90666	4.67308	5.75e-38	2.47e-36
hsa-mir-99a	-2.90735	9.94293	3.5e-37	1.33e-35
hsa-mir-1-1	-3.8865	4.69099	4.67e-33	1.37e-31
hsa-mir-3926-2	-3.11936	0.300074	5.78e-33	1.62e-31
hsa-mir-1-2	-3.90534	4.78152	1.67e-32	4.48e-31
hsa-mir-133b	-3.95144	1.67507	1.62e-31	4.02e-30
hsa-mir-29a	-2.0628	12.3161	3.13e-31	7.47e-30
hsa-mir-29c	-2.21445	10.1774	1.91e-30	4.25e-29
hsa-let-7c	-2.47607	11.3062	2.69e-29	5.59e-28
hsa-mir-450b	-2.15726	3.93776	2.7e-27	5.44e-26
hsa-mir-3622a	-2.95874	-0.0743732	8.3e-27	1.62e-25
hsa-mir-450a-1	-2.29197	2.71462	3.33e-26	6.14e-25
hsa-mir-450a-2	-2.25819	2.72819	4.77e-26	8.55e-25
hsa-mir-10b	-2.51592	17.3012	3.57e-25	6.23e-24
hsa-mir-379	-2.27653	8.83447	2.34e-24	3.97e-23
hsa-mir-1247	-3.0951	5.43383	1.93e-23	3.04e-22
hsa-mir-125b-2	-2.10781	9.19363	9.53e-23	1.46e-21
hsa-mir-3926-1	-2.78486	0.165655	1.27e-22	1.91e-21
hsa-mir-125b-1	-2.10041	9.13161	5.4e-22	7.74e-21
hsa-mir-411	-2.21795	2.57316	1.06e-20	1.36e-19
hsa-mir-129-2	-2.46373	2.35122	2.4e-20	3.04e-19
hsa-mir-299	-2.10231	1.82708	2.61e-20	3.24e-19
hsa-mir-605	-2.47883	-0.389173	5.07e-18	5.64e-17
hsa-mir-424	-2.23129	8.14505	7.18e-18	7.85e-17
hsa-mir-665	-2.28261	-0.184495	1.07e-16	1.08e-15
hsa-mir-129-1	-2.27548	2.25246	1.59e-14	1.38e-13
hsa-mir-873	-2.64199	0.656923	3.56e-09	1.85e-08
hsa-mir-508	-2.03561	6.22888	8.61e-08	3.69e-07
hsa-mir-513c	-2.06177	0.106442	3.28e-06	1.06e-05
hsa-mir-514a-2	-2.04659	2.14814	3.73e-06	1.18e-05
hsa-mir-514a-3	-2.02888	2.18701	3.8e-06	1.19e-05
hsa-mir-876	-2.06124	-0.127975	6.98e-06	2.06e-05
