# Supplementary material for: Construction and comprehensive analysis of the competing endogenous RNA network in endometrial adenocarcinoma
Source: BMC Genom Data. 2022 Feb 6;23:10. doi: 10.1186/s12863-022-01028-y (PMC8818217; doi:10.1186/s12863-022-01028-y)
Supplement: Supplementary file 7 — Additional file 7. GS&MM. The value of GS and MM in each module. [file 12863_2022_1028_MOESM7_ESM.xls]

## Sheet: 7
The value of GS and MM in each module
probes	moduleColor	GS.hypertension	p.GS.hypertension	GS.diabetes	p.GS.diabetes	GS.colorectal_cancer	p.GS.colorectal_cancer	GS.other_malignancy	p.GS.other_malignancy	GS.new_tumor	p.GS.new_tumor	MMbrown	p.MMbrown	MMblack	p.MMblack	MMyellow	p.MMyellow	MMgreen	p.MMgreen	MMred	p.MMred	MMblue	p.MMblue	MMturquoise	p.MMturquoise
AKAP12	black	0.0817119	0.704264	-0.0795621	0.711716	-0.0807123	0.707726	-0.185129	0.386463	-0.0945935	0.660182	-0.0091938	0.965991	0.811879	1.4642e-06	0.352607	0.0910323	0.388427	0.0606918	0.522896	0.00874912	0.577988	0.00309516	0.279005	0.186745
IGFBP5	black	0.159	0.45803	-0.15679	0.464384	-0.0388753	0.856878	-0.237215	0.26438	-0.0247469	0.90862	-0.0581977	0.787069	0.760413	1.61516e-05	0.202404	0.342871	-0.0341526	0.87412	0.322566	0.124217	0.17728	0.407263	0.230667	0.27818
PAPPA	black	0.237243	0.264322	0.194722	0.361883	-0.0358802	0.867806	-0.231633	0.276117	-0.0830123	0.699769	-0.0340896	0.874351	0.852672	1.21722e-07	0.404784	0.049754	0.186108	0.383914	0.487635	0.0156432	0.512322	0.0104803	0.33698	0.107347
IL11	black	0.155232	0.468889	-0.105875	0.622453	-0.0360328	0.867249	-0.0900487	0.675619	-0.0434958	0.840069	0.0537286	0.803095	0.903664	1.45542e-09	0.34642	0.097254	0.00619813	0.977069	0.0804121	0.708767	0.078743	0.714562	0.132471	0.537196
PRICKLE2-AS1	black	-0.00369649	0.986323	0.0388017	0.857146	-0.142938	0.505218	-0.162301	0.448627	-0.206688	0.332534	-0.0928073	0.666234	0.850164	1.44768e-07	0.308566	0.142367	-0.0161549	0.940276	0.185983	0.384237	0.344398	0.0993543	0.214908	0.313227
KATNAL1	black	0.279024	0.186713	0.161299	0.451469	-0.0397207	0.853797	-0.173447	0.417638	0.0452759	0.833611	-0.0512199	0.812125	0.757499	1.8176e-05	0.376375	0.0698716	0.156904	0.464053	0.317973	0.129975	0.563587	0.0041312	0.307107	0.144361
CBX2	black	0.186281	0.383463	-0.20619	0.333725	-0.00168826	0.993753	-0.0439763	0.838325	-0.131839	0.539159	0.0221651	0.91812	0.761266	1.55979e-05	0.300203	0.154071	0.0237502	0.912286	0.048269	0.822777	0.118873	0.580102	0.199265	0.350567
MEG3	black	0.133481	0.534069	0.116744	0.586953	-0.12039	0.575241	-0.240429	0.257769	-0.234018	0.271062	-0.143478	0.503593	0.780567	6.80595e-06	0.128549	0.549417	0.00642922	0.976214	0.132384	0.537467	0.310836	0.139302	0.174362	0.415148
THBS1	black	0.0826143	0.701144	0.0723147	0.737025	-0.122876	0.567317	-0.260446	0.219013	-0.0815616	0.704784	0.0108994	0.959686	0.851086	1.35883e-07	0.380281	0.0667873	0.091526	0.670587	0.483241	0.01675	0.678043	0.000271563	0.426913	0.0374738
DLX6-AS1	black	-0.0576354	0.789081	-0.250558	0.23764	0.0569173	0.791653	0.228322	0.283232	0.0475382	0.825419	-0.0219665	0.918852	0.721594	6.89925e-05	0.597618	0.0020433	-0.0885194	0.680842	0.0418645	0.845996	0.0849739	0.693007	0.0337859	0.875462
E2F7	black	0.126638	0.555418	-0.0770549	0.72044	0.355403	0.0883211	0.212466	0.318889	0.0925312	0.667171	-0.0207655	0.923275	0.658212	0.000471562	0.28272	0.1807	0.307615	0.143664	0.314585	0.134345	0.159278	0.457234	0.262241	0.21574
PTPRT	blue	0.119249	0.578897	0.4319	0.0350698	-0.0247875	0.90847	-0.116959	0.586258	-0.0849982	0.692923	-0.0574286	0.789822	0.124992	0.56061	0.129121	0.547627	0.119037	0.579576	0.116759	0.586902	0.6452	0.000663282	0.295909	0.160337
AKT3	blue	0.160067	0.454978	0.168879	0.430194	-0.148875	0.487504	-0.279035	0.186694	-0.0429496	0.842053	-0.0202731	0.925089	0.5268	0.00817318	0.368895	0.0760791	0.296909	0.158862	0.518622	0.00941776	0.913369	4.74015e-10	0.497834	0.0133033
RUNX1T1	blue	0.172509	0.420201	0.0591924	0.783514	-0.0552552	0.797612	-0.214719	0.313663	-0.209629	0.325546	-0.186442	0.383043	0.41737	0.0424362	0.00780525	0.971125	0.183427	0.390921	0.346552	0.0971179	0.650915	0.000572091	0.411248	0.0458815
LINC00393	blue	0.22918	0.281377	0.190352	0.372965	0.00903532	0.966577	-0.13228	0.537789	-0.109633	0.61008	-0.0593354	0.783003	0.0960164	0.655377	0.268586	0.204431	0.623565	0.00113137	0.196057	0.358535	0.642201	0.000715959	0.341426	0.102501
FRMD6-AS2	blue	0.178384	0.404299	-0.0629804	0.770012	-0.0579652	0.787901	-0.124322	0.562732	-0.0838176	0.69699	0.0115452	0.9573	-0.0329117	0.87866	-0.189628	0.374818	-0.0580216	0.787699	-0.0285833	0.894525	0.18808	0.378802	0.141371	0.509945
ZEB1	blue	0.0342743	0.873676	0.0559919	0.794969	-0.072548	0.736206	-0.295198	0.161393	-0.152631	0.476459	-0.11373	0.596708	0.592889	0.00226369	0.286462	0.174749	0.318778	0.128952	0.58407	0.00272903	0.907446	9.53923e-10	0.498886	0.0130793
RASSF2	blue	0.0893452	0.67802	0.214418	0.314359	-0.0832831	0.698834	-0.309384	0.141256	-0.155288	0.468727	-0.134533	0.530823	0.250122	0.238485	-0.0314286	0.884092	0.122093	0.569808	0.404916	0.0496723	0.790288	4.34207e-06	0.324346	0.122035
GLIS3-AS1	blue	0.20968	0.325426	0.221401	0.298473	-0.076198	0.723429	-0.0665811	0.757238	-0.00408082	0.984901	0.0420099	0.845468	-0.00607035	0.977542	0.0647724	0.763647	0.0778265	0.717751	0.0938504	0.662698	0.502543	0.0123244	0.258234	0.223094
SOX11	blue	0.0931482	0.665077	0.27873	0.187196	-0.0910784	0.67211	-0.142908	0.505309	-0.0817921	0.703986	-0.0258563	0.904541	0.271138	0.199997	0.26436	0.211917	0.150475	0.482784	0.0901583	0.675245	0.586181	0.00261087	0.26543	0.210005
AC110491.1	blue	0.119908	0.576784	0.538655	0.00661395	-0.0791843	0.713028	0.0314503	0.884012	0.0212038	0.921661	0.155217	0.468932	0.118398	0.581626	0.0975362	0.650258	0.104734	0.626228	0.182308	0.393869	0.667081	0.000370262	0.339999	0.10404
ZCCHC24	blue	0.0917376	0.669867	0.100161	0.641455	-0.208043	0.329303	-0.238268	0.262203	-0.232092	0.27514	-0.017946	0.933668	0.513995	0.0101889	0.241724	0.255136	0.262842	0.214651	0.458878	0.0241029	0.860656	6.85696e-08	0.462344	0.0229212
DNM3OS	blue	-0.0324803	0.88024	0.0891369	0.678732	-0.166521	0.436754	-0.227501	0.285013	-0.14032	0.513126	-0.224218	0.29221	0.488538	0.0154234	0.283978	0.178684	0.0531905	0.80503	0.201425	0.34526	0.664953	0.00039266	0.286045	0.175406
ADAMTS9-AS1	blue	0.194245	0.363083	0.111572	0.603734	0.0289843	0.893054	-0.256239	0.226816	-0.0807558	0.707575	-0.0191951	0.929062	0.344462	0.0992872	-0.193525	0.364898	-0.0548672	0.799005	0.0483078	0.822636	0.4231	0.0393983	0.280651	0.18405
PDGFRA	blue	-0.0926524	0.66676	-0.103851	0.629158	-0.0951233	0.658392	-0.186343	0.383301	-0.221524	0.298199	-0.182466	0.39345	0.544333	0.00596017	0.433941	0.0341221	0.383769	0.0641227	0.583059	0.00278722	0.718944	7.55243e-05	0.436919	0.0327758
SELE	blue	-0.105642	0.623221	0.196642	0.357073	-0.0410547	0.848941	-0.108083	0.615169	-0.0897509	0.676635	-0.196011	0.358649	0.160731	0.453086	0.24345	0.251654	0.125452	0.559157	0.3925	0.0578099	0.823387	7.74212e-07	0.290308	0.168778
LRRK2	blue	0.305392	0.146731	0.159113	0.457706	0.078037	0.717019	-0.287089	0.173766	-0.19534	0.360329	-0.150077	0.483956	0.198926	0.351402	0.0346027	0.872475	0.38447	0.0635969	0.475189	0.0189436	0.746346	2.81522e-05	0.431361	0.0353237
FLI1	blue	0.0830126	0.699768	-0.0261363	0.903512	-0.0865331	0.687648	-0.326462	0.119479	-0.118899	0.580019	-0.214271	0.314698	0.101257	0.637791	0.130169	0.544354	0.41408	0.0442613	0.619809	0.00123638	0.679485	0.000260462	0.355885	0.0878595
ZEB2	blue	0.0824481	0.701718	0.178352	0.404385	-0.0601263	0.780179	-0.288766	0.171155	-0.145607	0.497215	-0.130679	0.542764	0.404189	0.0501223	0.22008	0.30144	0.330681	0.114498	0.635477	0.000847331	0.89861	2.49321e-09	0.484767	0.0163585
TCEAL7	blue	0.132706	0.536468	0.172848	0.419275	-0.167278	0.434642	-0.271832	0.198805	-0.199681	0.349541	-0.177102	0.407742	0.0303356	0.888098	0.0134419	0.950293	0.0696109	0.746537	0.0553989	0.797096	0.677078	0.000279216	0.288026	0.172304
CREBRF	blue	0.25717	0.225073	-0.0176617	0.934717	0.125702	0.558367	-0.162863	0.447034	-0.133855	0.532914	-0.184482	0.388154	0.519839	0.00922327	0.264628	0.211438	0.445839	0.0289943	0.577403	0.0031325	0.796293	3.25102e-06	0.58212	0.00284216
hsa-mir-140	blue	0.165353	0.440021	0.15456	0.470838	-0.251672	0.235491	-0.404944	0.0496551	-0.149697	0.485074	-0.207698	0.330125	-0.0480555	0.823548	-0.332876	0.111968	0.0203669	0.924744	0.00603983	0.977655	0.328898	0.116584	0.00963063	0.964376
hsa-mir-143	blue	0.178558	0.403832	0.00964439	0.964325	-0.134135	0.532052	-0.226962	0.286188	0.0184275	0.931893	-0.0255094	0.905816	0.0427434	0.842802	-0.180171	0.399529	-0.0738061	0.731794	0.00985754	0.963538	0.316411	0.131977	0.107647	0.616607
hsa-mir-508	blue	-0.152574	0.476626	0.113118	0.598698	-0.0897862	0.676515	-0.226346	0.287534	-0.11795	0.583068	-0.292206	0.165884	-0.268293	0.204944	-0.307002	0.144505	-0.13103	0.541672	-0.346825	0.0968372	-0.467253	0.0213283	-0.523193	0.00870414
hsa-mir-215	blue	0.0957766	0.656186	0.309076	0.141674	-0.090877	0.672796	-0.0987897	0.646048	0.034202	0.87394	-0.104906	0.625659	-0.040664	0.850363	0.200012	0.348725	0.330416	0.114807	0.0290666	0.892752	0.401483	0.0518267	0.112506	0.600691
hsa-mir-375	blue	-0.0714511	0.740059	0.158524	0.459395	-0.106604	0.620043	-0.222972	0.29497	-0.189363	0.375499	-0.208834	0.327425	-0.298751	0.156171	-0.239742	0.259173	0.192688	0.367016	-0.249817	0.239078	-0.409889	0.0466755	-0.390223	0.0594079
RECK	brown	0.357326	0.0864915	0.0975969	0.650054	-0.0708124	0.742305	0.0915136	0.670629	0.0993849	0.644053	0.689031	0.000196431	0.51223	0.0104965	0.368563	0.0763637	0.100016	0.641938	0.0812327	0.705923	0.257315	0.224803	0.342461	0.101398
HOXC13	brown	0.24427	0.25001	0.190165	0.373444	-0.0802712	0.709255	0.231606	0.276173	-0.115316	0.591566	0.613067	0.00144589	-0.199711	0.349466	-0.00645378	0.976123	-0.0240552	0.911164	-0.175395	0.412347	-0.3021	0.151358	0.0114562	0.957629
HMGB3	brown	0.242832	0.252899	0.0501419	0.816012	-0.212707	0.318329	0.24429	0.249971	0.181158	0.396911	0.697304	0.000152514	0.196136	0.358336	0.543242	0.0060814	0.0621596	0.772932	0.0103331	0.96178	-0.046217	0.830201	0.077651	0.718362
MDGA1	brown	0.111552	0.603802	0.0787216	0.714637	-0.0427992	0.842599	0.159984	0.455215	0.231194	0.277053	0.738523	3.77707e-05	0.10979	0.609564	0.29342	0.164051	-0.0814968	0.705008	0.311878	0.137911	0.134022	0.532399	0.231789	0.275785
DNM1P35	brown	-0.0742531	0.730228	0.139331	0.51613	-0.0373668	0.862379	0.6623	0.000422229	0.407619	0.0480251	0.757289	1.83303e-05	-0.198233	0.353119	-0.0803718	0.708906	-0.144676	0.5	-0.295445	0.161025	-0.342489	0.101368	-0.180771	0.397936
CFL2	brown	0.457729	0.0245051	-0.0723746	0.736814	-0.0172009	0.936417	0.129121	0.547626	0.244701	0.24915	0.694143	0.000168162	0.140354	0.513025	0.384367	0.0636735	0.377142	0.0692572	0.162815	0.44717	0.174962	0.413521	0.476849	0.0184731
E2F1	brown	0.139105	0.516819	0.188504	0.37771	-0.14599	0.496073	0.420487	0.0407614	0.0631899	0.769267	0.887586	7.35915e-09	-0.0239072	0.911708	0.309461	0.141152	-0.0227482	0.915974	-0.0931725	0.664995	-0.226385	0.287447	-0.0251683	0.90707
AC110619.1	brown	0.224264	0.292109	-0.156626	0.464854	0.0170207	0.937082	-0.0716127	0.739491	-0.0954106	0.657421	-0.0521628	0.808728	-0.00951217	0.964814	-0.0355792	0.868906	0.0024245	0.991029	-0.0380322	0.859951	-0.249759	0.239189	0.0350274	0.870922
CLRN1-AS1	brown	0.233681	0.271774	0.308887	0.14193	0.374043	0.0717632	0.605194	0.00172834	0.00948887	0.9649	0.837773	3.26462e-07	-0.12498	0.560648	-0.200296	0.348028	-0.132995	0.535573	-0.133129	0.53516	-0.156367	0.465604	0.192775	0.366796
AC008738.2	brown	0.20035	0.347895	0.239589	0.259488	-0.0826836	0.700904	0.416535	0.0428937	0.0139024	0.948592	0.893675	4.10679e-09	-0.188785	0.376986	0.00273853	0.989867	-0.141151	0.510611	-0.214681	0.313752	-0.324652	0.121663	-0.0435941	0.839713
OXCT1-AS1	brown	0.229983	0.279648	0.148662	0.488134	0.112607	0.60036	0.424945	0.0384574	-0.19993	0.348927	0.866165	4.51941e-08	-0.0611118	0.776665	0.0310974	0.885305	0.0811064	0.70636	-0.0379394	0.86029	-0.171601	0.422688	0.216217	0.310218
SOX21-AS1	brown	0.120942	0.57348	0.216007	0.3107	-0.0656947	0.760377	0.364357	0.0800431	0.261235	0.217571	0.912784	5.09015e-10	-0.0661956	0.758603	0.207297	0.33108	-0.088033	0.682507	-0.0952198	0.658066	-0.195867	0.359011	0.00861387	0.968135
FOXD4	brown	0.193392	0.365234	-0.247158	0.244278	-0.0224763	0.916974	-0.202467	0.342719	-0.188504	0.377709	-0.0914149	0.670965	-0.171903	0.42186	-0.18362	0.390414	0.0240942	0.91102	-0.114292	0.594883	-0.263176	0.214048	0.0404629	0.851095
TGFBR3	brown	0.173376	0.417833	0.354054	0.0896216	0.135444	0.528019	0.425937	0.0379591	0.0376114	0.861486	0.737959	3.85631e-05	-0.0887759	0.679965	-0.229336	0.28104	-0.073211	0.73388	0.118346	0.581794	0.120412	0.575172	0.244741	0.249072
LINC00336	brown	0.322306	0.124538	-0.224039	0.292605	0.17899	0.402677	0.0210352	0.922282	0.10991	0.609173	-0.105048	0.625189	-0.100548	0.640161	0.261621	0.216866	0.199937	0.34891	-0.00985234	0.963557	-0.111401	0.604293	0.14791	0.490362
AC007384.1	brown	0.0490706	0.81988	0.267193	0.206879	-0.0797266	0.711145	0.528183	0.00797688	0.108111	0.615078	0.910944	6.34847e-10	-0.109462	0.610639	-0.00980861	0.963718	-0.111197	0.604962	-0.24686	0.244867	-0.330545	0.114657	-0.135942	0.526488
AIFM3	brown	0.334343	0.1103	0.138196	0.519589	0.528207	0.00797347	0.535094	0.00705367	-0.176144	0.410321	0.662308	0.000422131	-0.124617	0.561797	-0.175793	0.41127	-0.145597	0.497245	-0.15925	0.457313	-0.336455	0.107931	0.27354	0.195886
TPM2	brown	0.468042	0.0210809	-0.0495754	0.818057	-0.0211085	0.922011	0.130128	0.544484	0.273342	0.196223	0.679513	0.000260248	-0.0770459	0.720471	0.156241	0.465966	0.188795	0.376959	-0.0872473	0.685198	-0.0405593	0.850744	0.278723	0.187208
FOXF2	brown	0.170865	0.424711	0.394105	0.0567035	-0.0725739	0.736115	0.361414	0.0826964	-0.0867733	0.686824	0.939528	1.02856e-11	0.0252973	0.906596	0.0499254	0.816794	0.0631634	0.769362	-0.103854	0.629148	-0.0106784	0.960503	0.105394	0.624042
AC093510.2	brown	0.266136	0.20875	-0.181293	0.396553	0.0631778	0.76931	-0.130574	0.543092	-0.107965	0.615559	-0.184414	0.388331	-0.0545429	0.800169	-0.109722	0.609787	-0.159275	0.457242	-0.0837175	0.697335	-0.125923	0.55767	0.192969	0.366305
TEF	brown	0.197852	0.354063	-0.319031	0.128632	-0.123461	0.565461	-0.299908	0.154495	0.166086	0.43797	-0.0676572	0.753432	0.0726826	0.735733	0.265742	0.20945	0.153337	0.474398	0.299873	0.154547	0.139852	0.514547	0.275021	0.193378
GNAL	brown	0.121115	0.572926	0.445073	0.0293045	-0.158281	0.460092	0.241492	0.255608	-0.079405	0.712262	0.819702	9.54079e-07	-0.0710944	0.741313	0.103479	0.630393	0.282217	0.18151	0.00224688	0.991686	0.156739	0.46453	0.194169	0.363273
ANKRD33B	brown	-0.0982919	0.647719	0.253444	0.232099	-0.0487152	0.821164	0.542209	0.00619812	0.246547	0.245484	0.858522	8.02058e-08	-0.141927	0.508264	-0.0362888	0.866314	-0.041141	0.848628	0.0870399	0.685909	-0.0911383	0.671906	-0.0155918	0.942355
AL356133.2	green	0.102386	0.634027	-0.0936798	0.663275	-0.0693088	0.747602	-0.102153	0.634803	-0.10592	0.622303	-0.0720546	0.737938	0.0765143	0.722325	0.105322	0.624281	0.607368	0.00164599	0.327824	0.117854	0.349249	0.0943712	0.0601119	0.780231
PLS1	green	0.301236	0.15259	-0.0727759	0.735406	-0.0259722	0.904115	-0.24523	0.248096	-0.110765	0.606373	-0.122562	0.568315	0.214469	0.314241	0.430747	0.0356144	0.858315	8.14272e-08	0.503765	0.0120804	0.479247	0.0178105	0.401386	0.0518891
PROK2	green	0.233122	0.272954	0.232801	0.273634	-0.0903883	0.674461	0.188288	0.378265	0.0657532	0.76017	0.544857	0.00590277	0.031269	0.884677	0.0712081	0.740913	0.39568	0.0556337	0.0475671	0.825315	0.144177	0.501494	0.00254293	0.990591
NAALADL2-AS2	green	0.0792662	0.712744	-0.215717	0.311366	-0.0868115	0.686693	-0.157545	0.462206	-0.0482805	0.822735	-0.0520468	0.809146	0.181262	0.396633	0.120336	0.575414	0.556578	0.00473269	0.418173	0.0419995	0.328331	0.117254	0.0836105	0.697704
LINC00211	green	0.0889981	0.679206	-0.0295012	0.891157	-0.0106546	0.960591	0.114258	0.594995	-0.0154065	0.943039	0.123317	0.565916	0.138483	0.518715	0.0556762	0.796101	0.443552	0.0299289	0.0626292	0.771262	0.170681	0.425218	-0.123193	0.566311
SALL3	green	0.305743	0.146244	0.227629	0.284736	-0.122204	0.569455	-0.119135	0.57926	-0.176706	0.408806	0.101768	0.636089	-0.0581126	0.787374	0.183475	0.390794	0.612206	0.00147471	-0.0754527	0.726032	-0.103567	0.6301	0.0601131	0.780226
ALDH1L1-AS2	green	0.242528	0.253512	-0.12327	0.566066	0.0251634	0.907088	-0.0705755	0.743139	-0.0531799	0.805068	0.00832677	0.969197	-0.057505	0.789548	0.356871	0.0869216	0.673084	0.000312938	-0.0282934	0.895589	-0.0812917	0.705718	0.224295	0.29204
POU3F2	green	0.362065	0.0821044	-0.0250586	0.907473	-0.074211	0.730376	-0.0892876	0.678217	-0.138716	0.518002	0.103026	0.631897	0.0063664	0.976447	0.230494	0.278551	0.819971	9.39781e-07	0.136441	0.524957	0.414204	0.0441916	0.337681	0.106573
MIR4500HG	green	0.171782	0.422193	-0.0814339	0.705226	-0.11344	0.59765	-0.189235	0.375828	-0.0911303	0.671934	-0.0581346	0.787295	0.188181	0.378542	0.41587	0.0432608	0.908775	8.1872e-10	0.328683	0.116837	0.217144	0.308098	0.278952	0.186831
MITF	green	0.158617	0.459128	-0.0647781	0.763627	0.0100531	0.962815	-0.325418	0.120736	-0.344305	0.0994519	-0.131451	0.540364	0.344219	0.0995417	0.225447	0.289504	0.791626	4.07427e-06	0.63003	0.000968506	0.619601	0.00124242	0.500418	0.0127585
LINC00488	green	0.255177	0.228813	0.290364	0.168692	-0.095431	0.657352	-0.204677	0.337363	0.10309	0.631687	-0.13638	0.525144	0.0582949	0.786722	0.186986	0.381632	0.335268	0.109258	-0.0241281	0.910896	-0.0620358	0.773373	-0.0379712	0.860174
DDC	green	0.16068	0.453229	-0.116777	0.586844	-0.0482383	0.822887	-0.106902	0.619061	-0.0542805	0.801111	-0.0368748	0.864174	-0.066221	0.758513	0.40615	0.0489147	0.706873	0.000112624	0.0135024	0.95007	-0.106689	0.619764	0.175734	0.41143
ULBP2	green	0.266922	0.207356	-0.02884	0.893583	-0.0779206	0.717423	-0.143368	0.503924	-0.138983	0.517192	0.0117271	0.956628	-0.0624443	0.771919	0.388068	0.0609512	0.862031	6.18974e-08	0.0133466	0.950645	0.193117	0.365931	0.273606	0.195774
AC107959.1	red	-0.092903	0.665909	-0.101355	0.637465	-0.129267	0.54717	-0.204427	0.337965	-0.00588121	0.978241	-0.00117533	0.995651	0.0618935	0.77388	0.31463	0.134286	0.150697	0.48213	0.710362	0.000100542	0.365034	0.0794422	0.204798	0.337072
THRB	red	-0.0973361	0.650931	0.190579	0.372383	-0.0200428	0.925938	-0.185344	0.385902	0.0750832	0.727324	0.0176804	0.934648	0.168436	0.431422	0.123717	0.564648	-0.0220302	0.918617	0.798647	2.89471e-06	0.498894	0.0130777	0.331006	0.114121
MAP2K6	red	-0.137942	0.520364	-0.254056	0.230937	-0.0118042	0.956343	-0.2809	0.183645	-0.0394758	0.85469	-0.0815082	0.704969	0.559079	0.00451012	0.356482	0.0872912	0.222971	0.294973	0.868487	3.77004e-08	0.331109	0.114002	0.272294	0.198011
TGFBR2	red	-0.115086	0.592311	-0.132533	0.537004	-0.00682216	0.974761	-0.0911932	0.671719	-0.136319	0.525332	-0.0357909	0.868132	0.562488	0.00422097	0.466353	0.0216135	0.308038	0.143086	0.901289	1.88106e-09	0.467882	0.0211309	0.290597	0.168335
LINC00443	red	-0.159854	0.455588	0.0270976	0.89998	0.0338764	0.875131	-0.106563	0.620179	0.101236	0.637862	-0.00125035	0.995374	0.0926217	0.666864	0.310214	0.140137	0.0970952	0.651742	0.832353	4.56287e-07	0.434177	0.0340137	0.290975	0.167757
AC135178.1	red	0.213021	0.317596	-0.149071	0.486923	0.484544	0.0164153	0.11547	0.591067	-0.23355	0.27205	0.0769813	0.720696	0.144475	0.500601	-0.0304004	0.88786	0.291203	0.167409	0.608499	0.0016045	0.0208802	0.922852	0.330233	0.115019
EGLN3	red	-0.147774	0.490765	-0.118594	0.580997	0.028865	0.893492	-0.00191116	0.992929	-0.0825683	0.701303	-0.141996	0.508058	0.177821	0.40581	0.25579	0.22766	0.405035	0.0495991	0.74815	2.6269e-05	0.381706	0.0656885	0.0961597	0.654893
SLC25A25	red	0.0739068	0.731441	-0.237677	0.263423	0.0633348	0.768752	-0.254607	0.229892	-0.188058	0.378858	-0.169359	0.428866	0.421165	0.0404045	0.331163	0.113939	0.370961	0.0743239	0.906192	1.09952e-09	0.538602	0.00662029	0.443393	0.0299946
PSORS1C3	red	-0.123135	0.566496	0.164504	0.442406	-0.112172	0.60178	-0.292978	0.164717	0.0616956	0.774585	-0.0359829	0.867431	0.273663	0.195676	0.23474	0.269545	0.0424072	0.844024	0.607929	0.00162528	0.483218	0.0167559	0.329713	0.115627
ITPR1	red	-0.0482898	0.822701	-0.253308	0.232359	0.329674	0.115673	-0.010811	0.960013	-0.224647	0.291264	-0.13602	0.526249	0.295515	0.160921	0.169345	0.428903	0.300731	0.153312	0.719409	7.43399e-05	0.367228	0.0775177	0.468656	0.0208898
PAX9	red	-0.117998	0.582914	-0.176975	0.408081	-0.150745	0.481989	-0.287732	0.172762	-0.0617992	0.774216	-0.01591	0.941181	0.0391543	0.855861	0.128401	0.549882	0.306085	0.145771	0.808872	1.71728e-06	0.310818	0.139326	0.207709	0.330096
LINC00337	turquoise	0.176355	0.409752	-0.0783048	0.716086	-0.119437	0.578295	0.330362	0.11487	0.489529	0.0151849	0.606796	0.00166733	0.144411	0.500795	0.368725	0.0762244	0.00529389	0.980414	-0.248875	0.240911	-0.395826	0.0555353	-0.0524499	0.807695
AC092828.1	turquoise	0.0114707	0.957575	0.024871	0.908163	0.0226697	0.916262	-0.160541	0.453626	-0.219566	0.302598	-0.108058	0.615253	-0.176054	0.410566	-0.332389	0.112526	-0.119192	0.579079	-0.111299	0.604627	-0.115214	0.591896	0.119912	0.576772
AC104472.1	turquoise	0.37398	0.071815	-0.0600098	0.780595	0.319676	0.127818	0.546179	0.00575967	0.321225	0.125878	0.448312	0.0280104	-0.17335	0.417904	-0.0220996	0.918361	-0.00747928	0.972331	-0.223343	0.294148	-0.357221	0.0865909	0.13544	0.52803
SAMD5	turquoise	0.192317	0.367958	0.413978	0.0443191	-0.106177	0.621455	0.0446184	0.835995	-0.00863939	0.968041	0.258798	0.222048	0.0762153	0.723368	0.0780372	0.717018	0.0891084	0.678829	0.129628	0.546043	0.313627	0.1356	0.178354	0.404381
C2orf48	turquoise	0.204432	0.337954	0.171523	0.422902	-0.145729	0.496851	0.168245	0.431953	0.0671228	0.755321	0.373599	0.0721279	0.060939	0.77728	0.546275	0.00574949	0.515944	0.00985792	-0.0307534	0.886566	0.144591	0.500254	0.181368	0.396352
MEST	turquoise	0.188858	0.376797	-0.050386	0.815132	0.0595401	0.782272	0.279854	0.185351	0.681111	0.000248415	0.461828	0.0230941	0.240567	0.257489	0.334923	0.109645	-0.0309295	0.885921	0.000660307	0.997557	0.124448	0.562331	0.152651	0.476401
MYCNOS	turquoise	-0.0136069	0.949684	-0.169254	0.429157	-0.182608	0.393077	0.0738494	0.731642	-0.223772	0.293196	0.130825	0.54231	-0.158025	0.460825	-0.101051	0.638482	-0.0550246	0.79844	-0.278593	0.187423	-0.137515	0.52167	0.193709	0.364435
RAB23	turquoise	-0.0323993	0.880537	-0.130166	0.544363	-0.0206565	0.923677	-0.0952274	0.65804	0.206328	0.333394	-0.0642928	0.765349	0.446421	0.0287603	0.710843	9.89697e-05	0.418072	0.0420544	0.681717	0.000244056	0.526391	0.00823203	0.339689	0.104375
LINC00434	turquoise	0.335262	0.109264	0.177304	0.407197	0.529742	0.00776032	0.0124854	0.953826	-0.193606	0.364694	-0.245964	0.246639	-0.0919696	0.669079	-0.318527	0.12927	0.00840865	0.968894	-0.0396471	0.854066	0.117603	0.584183	0.434667	0.0337899
C15orf54	turquoise	-0.239521	0.259626	-0.28356	0.179352	-0.217109	0.308177	-0.307503	0.143818	0.0414637	0.847454	-0.131092	0.54148	0.376432	0.0698253	0.217448	0.307404	0.154907	0.469829	0.540947	0.00634318	0.405472	0.0493297	0.258927	0.22181
CLIC4	turquoise	-0.0671675	0.755163	-0.0723174	0.737015	-0.141661	0.509069	0.0442288	0.837409	0.321225	0.125879	0.0771168	0.720224	0.580839	0.00291867	0.731885	4.8087e-05	0.280544	0.184224	0.695189	0.000162832	0.568935	0.00371675	0.225574	0.289225
TXNIP	turquoise	0.369738	0.0753591	-0.167034	0.435321	0.241413	0.255768	-0.203419	0.340404	-0.374854	0.0711013	-0.224051	0.292579	0.100721	0.639584	0.0395707	0.854344	0.272841	0.197076	0.347768	0.0958726	0.275669	0.192289	0.494566	0.0140195
AC027319.1	turquoise	0.233688	0.271758	0.239101	0.260488	0.0556499	0.796196	0.168744	0.430567	-0.252508	0.233887	0.393956	0.0568055	-0.281335	0.182938	-0.28288	0.180444	-0.220869	0.299666	-0.236951	0.264927	-0.347113	0.0965418	0.0600193	0.780561
S1PR1	turquoise	0.259381	0.220971	-0.0342894	0.87362	-0.0580868	0.787466	-0.311379	0.138576	-0.154652	0.470572	-0.215435	0.312015	0.213774	0.315848	0.0597643	0.781472	0.227875	0.284201	0.431871	0.0350835	0.538363	0.0066491	0.292426	0.16555
GLYCTK-AS1	turquoise	0.259776	0.220245	-0.107337	0.617625	0.742999	3.19651e-05	0.195538	0.359834	-0.0529464	0.805908	-0.0391305	0.855948	0.0775599	0.71868	-0.266535	0.208042	-0.172832	0.419318	0.0454858	0.832851	0.099246	0.644518	0.445023	0.0293252
C6orf99	turquoise	-0.0200765	0.925814	-0.156518	0.465167	0.0471476	0.826832	0.428305	0.03679	0.385137	0.0631	0.159685	0.456068	-0.098653	0.646507	0.0482316	0.822911	-0.134277	0.531614	0.136825	0.523781	-0.184649	0.387718	-0.121866	0.570532
HLA-F-AS1	turquoise	0.279871	0.185323	0.0753891	0.726254	0.547399	0.00563031	0.241371	0.255854	-0.160107	0.454863	0.175385	0.412375	-0.109002	0.61215	-0.206521	0.332932	0.0251615	0.907095	-0.0249554	0.907853	0.197208	0.355663	0.393912	0.0568352
LINC00303	turquoise	-0.328876	0.11661	-0.0735042	0.732852	0.0823625	0.702014	-0.252563	0.233782	0.0364178	0.865843	-0.269544	0.202759	0.13328	0.534693	-0.117409	0.584809	-0.289628	0.169824	-0.0450975	0.834258	-0.292896	0.16484	-0.300323	0.153898
MIR210HG	turquoise	0.184655	0.387703	-0.132656	0.536624	0.272689	0.197336	0.126319	0.556424	-0.28362	0.179256	0.219026	0.303819	0.19349	0.364987	-0.0163131	0.939693	0.257656	0.224168	0.216786	0.308915	-0.201313	0.345535	0.189464	0.375239
LINC00332	turquoise	-0.29241	0.165575	-0.185254	0.386138	0.122005	0.570089	0.008441	0.968775	0.0398364	0.853376	-0.12514	0.560143	-0.166348	0.437237	-0.247483	0.243639	-0.149548	0.485516	-0.0308724	0.88613	-0.159599	0.456314	-0.0442272	0.837415
NAV2-AS2	turquoise	0.261381	0.217303	0.101618	0.636586	0.0660605	0.759081	-0.047228	0.826541	-0.244115	0.250321	0.28771	0.172796	0.274995	0.193422	-0.123795	0.564401	-0.061471	0.775385	0.122607	0.568172	0.343622	0.100169	0.438959	0.0318781
DLG3-AS1	turquoise	0.453353	0.0260872	0.0211218	0.921962	0.104716	0.626289	-0.168071	0.432436	-0.0411137	0.848727	-0.10318	0.631385	-0.130622	0.542943	-0.0751846	0.726969	-0.0876163	0.683934	0.0482743	0.822757	-0.0263138	0.902859	0.110991	0.605635
C10orf91	turquoise	0.107459	0.617223	-0.335646	0.108833	-0.0655787	0.760788	-0.106554	0.620211	-0.0890796	0.678927	-0.0721329	0.737663	0.00568897	0.978952	0.248657	0.241337	0.0659608	0.759434	0.229278	0.281166	-0.0862273	0.688698	-0.0208077	0.92312
ARHGEF38-IT1	turquoise	0.113132	0.598652	-0.0497109	0.817568	-0.185519	0.385446	-0.205365	0.335707	-0.294221	0.16285	-0.198124	0.353388	0.00386657	0.985694	-0.0667076	0.75679	0.161846	0.449916	0.324896	0.121367	0.264512	0.211645	0.0800107	0.710159
AC061975.6	turquoise	0.25539	0.228413	-0.26364	0.213211	-0.0647695	0.763657	-0.0668395	0.756324	0.297583	0.157874	0.069836	0.745743	-0.224863	0.290787	0.232237	0.274832	-0.171428	0.423163	-0.154364	0.471407	-0.308513	0.142438	-0.0632024	0.769223
DSCR8	turquoise	-0.0334578	0.876662	-0.244085	0.250381	-0.090831	0.672953	0.0167801	0.93797	-0.130615	0.542963	-0.0837039	0.697382	-0.164266	0.443076	0.105621	0.623293	-0.201814	0.344311	-0.178731	0.40337	-0.165119	0.440679	-0.00422345	0.984374
CHRDL1	turquoise	0.312214	0.137465	0.326703	0.11919	0.132167	0.538139	0.0980024	0.648691	0.0017082	0.993679	0.472345	0.0197718	0.484755	0.0163617	0.0613143	0.775943	-0.111175	0.605031	0.0646228	0.764178	0.358364	0.0855153	0.427746	0.0370635
GRIK1-AS1	turquoise	0.353577	0.0900851	0.189522	0.375092	0.453463	0.0260466	0.0986332	0.646573	-0.290738	0.16812	0.125935	0.557635	-0.0843229	0.695248	-0.241508	0.255575	0.202154	0.34348	0.0161205	0.940404	0.289667	0.169763	0.59076	0.00236934
AC016773.1	turquoise	0.261026	0.217952	-0.131157	0.541278	0.116787	0.586813	0.0297774	0.890144	-0.178321	0.404467	0.117093	0.585826	-0.288342	0.171812	-0.311246	0.138754	-0.035547	0.869023	-0.177529	0.406591	-0.205975	0.33424	0.174998	0.413422
ZRANB2-AS1	turquoise	0.23375	0.271628	0.14247	0.506627	0.0651752	0.762218	-0.257499	0.224459	-0.262889	0.214566	-0.117743	0.583732	0.546813	0.0056922	0.204287	0.338304	0.400545	0.0524281	0.321693	0.125296	0.433808	0.0341832	0.616766	0.00132746
DLEU7-AS1	turquoise	0.0624934	0.771745	0.0482468	0.822857	0.171496	0.422977	0.273404	0.196116	-0.181677	0.395535	0.164201	0.443258	0.00552842	0.979546	0.0217035	0.91982	0.0654698	0.761174	0.45437	0.0257125	0.315333	0.133372	0.25936	0.221011
DIRC3	turquoise	0.165385	0.439934	-0.229722	0.280209	-0.0738738	0.731557	-0.039001	0.85642	0.46837	0.0209786	0.11168	0.603382	-0.0620237	0.773416	0.243322	0.251912	-0.219458	0.302842	-0.0235997	0.91284	-0.172231	0.420961	-0.0517834	0.810094
JAZF1	turquoise	0.259827	0.22015	0.0812133	0.70599	0.531577	0.00751161	0.152081	0.47807	-0.0286553	0.894261	-0.0136334	0.949586	-0.0362757	0.866362	-0.266854	0.207478	0.0224023	0.917247	0.377748	0.0687747	0.283742	0.179062	0.648177	0.000614327
SERTM1	turquoise	0.297664	0.157755	-0.0212381	0.921534	-0.20896	0.327128	-0.271407	0.199535	-0.181312	0.396502	0.141674	0.50903	0.0529689	0.805827	0.0860862	0.689182	0.362775	0.0814619	0.346992	0.0966656	0.209122	0.326745	0.376303	0.0699289
CCNE1	turquoise	0.0204156	0.924564	-0.0508538	0.813445	-0.146565	0.494359	0.187696	0.379796	0.365423	0.079098	0.210159	0.324296	-0.138562	0.518474	0.479356	0.0177808	-0.0479947	0.823768	0.178079	0.405117	0.0894867	0.677537	-0.0271635	0.899738
ADAMTS9-AS2	turquoise	0.324029	0.122422	0.0486251	0.821489	0.281514	0.182648	-0.0810366	0.706602	-0.220848	0.299714	0.03291	0.878667	0.467122	0.0213696	-0.178807	0.403169	-0.0372397	0.862843	0.124493	0.562188	0.369365	0.0756765	0.471096	0.0201447
AC092422.1	turquoise	0.0424523	0.84386	-0.232871	0.273485	-0.133942	0.532646	-0.187062	0.381436	-0.0585544	0.785794	-0.0677395	0.753141	0.235923	0.267068	0.376976	0.0693894	0.342053	0.101832	0.429196	0.0363577	0.111193	0.604972	0.204589	0.337576
LINC00261	turquoise	0.141801	0.508645	-0.188275	0.3783	0.366863	0.0778349	0.040037	0.852646	-0.191192	0.370819	-0.0598202	0.781272	-0.144861	0.499447	-0.431082	0.0354558	-0.151536	0.479666	-0.151557	0.479605	-0.0455898	0.832473	0.281105	0.183312
ZFPM2	turquoise	-0.0108178	0.959988	0.0837164	0.697339	-0.113507	0.597434	0.107562	0.616887	0.684799	0.000222885	0.0272771	0.899321	0.0607517	0.777948	0.273117	0.196606	0.0285916	0.894495	0.00618049	0.977134	0.353162	0.0904892	0.0464073	0.829512
SLC52A2	turquoise	0.22912	0.281507	-0.244777	0.249	-0.139533	0.515519	0.179901	0.400249	0.161362	0.451291	0.498198	0.0132254	-0.0882687	0.6817	0.435491	0.033416	0.0108342	0.959928	-0.0554588	0.796881	-0.321595	0.125419	0.0131683	0.951304
FAM129A	turquoise	0.193422	0.365159	-0.0423516	0.844225	0.646983	0.000633564	0.18117	0.396877	-0.26802	0.205423	0.150117	0.483836	0.0562027	0.794213	-0.206675	0.332565	0.179422	0.401526	0.451259	0.0268727	0.299264	0.155426	0.569536	0.00367246
WARS2-IT1	turquoise	-0.169698	0.427929	-0.272434	0.197771	-0.204352	0.338147	-0.243492	0.25157	0.295493	0.160955	-0.0813805	0.705411	-0.0317494	0.882917	0.447719	0.0282439	0.127791	0.551794	0.44343	0.0299794	0.34304	0.100784	0.187407	0.380543
CITED2	turquoise	0.318878	0.128826	-0.220508	0.300478	0.0139468	0.948428	-0.192197	0.368262	-0.0594316	0.782659	-0.103839	0.629195	0.0620538	0.773309	0.29963	0.154897	0.631887	0.000925608	0.423643	0.0391194	0.263277	0.213865	0.248508	0.241628
HCG11	turquoise	-0.214395	0.314413	-0.0932174	0.664843	0.0602322	0.779801	-0.078472	0.715505	0.465542	0.0218732	0.0229151	0.915359	0.0379878	0.860113	0.259096	0.221497	-0.117259	0.585292	0.483845	0.016594	0.243999	0.250555	0.125777	0.558133
IDH2	turquoise	-0.194888	0.361466	-0.398484	0.0537681	-0.171427	0.423166	-0.100653	0.63981	0.0512843	0.811893	-0.262849	0.214639	-0.138156	0.51971	0.38969	0.0597863	0.0115212	0.957389	0.263188	0.214025	-0.0766302	0.721921	-0.0864844	0.687815
RBMS3-AS3	turquoise	0.234104	0.270882	0.0491473	0.819603	0.212999	0.317648	0.228416	0.283028	-0.0769991	0.720634	0.243932	0.250688	0.318492	0.129315	-0.261491	0.217103	-0.0663379	0.758099	0.015738	0.941815	0.167193	0.434879	0.331373	0.113696
NETO2	turquoise	-0.0304017	0.887855	-0.117609	0.584165	0.219934	0.30177	0.268404	0.20475	0.198338	0.352857	0.301255	0.152562	0.263735	0.213039	0.554965	0.00488111	0.1779	0.405597	0.50201	0.0124321	0.399902	0.0528433	0.312281	0.137376
DIO3OS	turquoise	0.25508	0.228998	0.238429	0.261871	-0.0481247	0.823298	-0.261256	0.217532	-0.195962	0.358772	-0.127025	0.554201	0.107335	0.617634	-0.334602	0.110007	-0.125306	0.55962	0.110908	0.605906	0.358828	0.0850824	0.381921	0.0655243
EPHA7	turquoise	-0.109355	0.610993	-0.0237862	0.912153	-0.0976297	0.649944	-0.340961	0.103001	-0.193222	0.365664	-0.235267	0.268438	0.00629783	0.9767	-0.0199133	0.926415	0.129064	0.547805	0.138654	0.518191	0.244099	0.250354	0.148969	0.487224
LINC00237	turquoise	0.0017528	0.993514	-0.0314827	0.883893	-0.10942	0.610779	-0.189074	0.376243	-0.145409	0.497805	0.0188946	0.93017	-0.0741264	0.730672	-0.279537	0.18587	-0.157262	0.463022	0.215553	0.311742	0.121291	0.572366	0.367675	0.0771299
DSCR4	turquoise	0.0373395	0.862478	-0.202507	0.34262	-0.0849334	0.693146	0.0113851	0.957892	-0.117696	0.583884	-0.0869049	0.686372	-0.145988	0.496078	0.0427184	0.842893	-0.195172	0.360752	-0.159569	0.456402	-0.124252	0.562951	0.0883268	0.681501
MAGI2-AS3	turquoise	0.297981	0.157291	0.236738	0.26537	-0.0612254	0.77626	-0.153874	0.472832	0.303426	0.149482	0.102694	0.633004	0.35915	0.0847823	0.472256	0.0197982	0.197297	0.355443	0.289038	0.170734	0.715744	8.41269e-05	0.407768	0.047936
ABRACL	turquoise	0.359171	0.0847628	-0.52231	0.0088384	0.246824	0.244937	-0.17975	0.400652	0.136088	0.526039	-0.107217	0.618023	0.168979	0.429917	0.317231	0.130924	0.338781	0.105364	0.375624	0.0704767	0.0419555	0.845665	0.487927	0.0155718
GDF5OS	turquoise	-0.0857696	0.69027	-0.211876	0.320266	0.720398	7.18757e-05	0.28536	0.176489	-0.0707754	0.742435	-0.100067	0.641769	-0.060465	0.778971	-0.399964	0.0528029	-0.227351	0.28534	0.198896	0.351479	0.0367781	0.864527	0.289148	0.170564
ERG	turquoise	0.247586	0.243436	0.139453	0.515761	0.243327	0.251901	-0.0309642	0.885793	-0.150866	0.481635	-0.0100621	0.962782	0.145063	0.498841	-0.0704296	0.743653	0.125745	0.558234	0.28345	0.179529	0.4472	0.0284493	0.659063	0.000460905
HOXC8	turquoise	0.371664	0.0737339	-0.145614	0.497195	0.34857	0.0950568	0.150767	0.481924	-0.186098	0.383938	0.149013	0.487094	-0.20661	0.33272	0.115778	0.590073	0.492853	0.0144072	-0.111068	0.605383	-0.220691	0.300065	0.255773	0.227691
BDNF	turquoise	-0.149284	0.486295	-0.0766526	0.721842	-0.172811	0.419375	-0.171978	0.421656	-0.040784	0.849926	0.229797	0.280048	-0.0178395	0.934061	0.0379285	0.86033	0.253432	0.232123	0.392606	0.057736	0.330708	0.114466	-0.0137317	0.949223
JAZF1-AS1	turquoise	0.209628	0.325547	-0.0223775	0.917338	0.153554	0.473766	0.364004	0.0803583	0.362274	0.0819146	0.336786	0.107562	-0.157082	0.463541	-0.144804	0.499617	-0.0901109	0.675407	-0.118047	0.582754	-0.223624	0.293525	0.197506	0.354922
AC108134.1	turquoise	0.0752657	0.726686	-0.382153	0.0653466	0.14263	0.506144	0.0569688	0.791468	-0.0455091	0.832766	-0.102486	0.633695	0.450976	0.0269804	0.373854	0.0719185	0.171372	0.423318	0.358118	0.0857464	0.0869984	0.686052	0.239378	0.25992
HAR1A	turquoise	-0.0766363	0.721899	-0.21491	0.313223	-0.0928852	0.66597	-0.199216	0.350686	-0.200548	0.34741	-0.0773028	0.719576	-0.192507	0.367475	-0.159708	0.456003	-0.0131468	0.951383	0.0715976	0.739544	-0.0127737	0.952761	-0.0201347	0.9256
RERG-IT1	turquoise	0.177866	0.405689	-1.73472e-17	1	-0.101144	0.638168	-0.21693	0.308585	0.292509	0.165425	0.0718463	0.73867	0.111315	0.604574	0.178493	0.404009	0.276099	0.191568	0.402771	0.0510102	0.457946	0.0244288	0.224823	0.290876
AC080037.1	turquoise	0.140227	0.513411	-0.0680338	0.752101	-0.105402	0.624015	0.0871746	0.685447	0.254019	0.231005	0.0616639	0.774698	-0.250553	0.23765	0.0794691	0.712039	0.174719	0.41418	-0.095315	0.657744	-0.0913177	0.671296	-0.0440909	0.837909
AC020907.1	turquoise	0.132475	0.537185	0.0130878	0.951601	-0.156692	0.464665	-0.117851	0.583385	-0.123028	0.566836	-0.0124283	0.954037	-0.0946296	0.66006	-0.0089722	0.966811	0.0657668	0.760121	0.288211	0.172017	-0.121708	0.571033	-0.0684123	0.750765
AGAP11	turquoise	0.25534	0.228507	-0.107211	0.618041	0.503362	0.0121604	0.0830455	0.699654	0.391925	0.0582101	0.0702817	0.744173	0.145265	0.498237	0.440936	0.0310269	0.21725	0.307856	0.247741	0.243131	0.15251	0.476814	0.467304	0.0213123
RMST	turquoise	-0.383637	0.0642221	0.202542	0.342536	-0.0821474	0.702757	0.291262	0.167319	0.520196	0.00916673	-0.0294417	0.891376	0.0198062	0.92681	-0.131901	0.538966	-0.164996	0.441025	-0.0657414	0.760211	0.0389572	0.856579	-0.285096	0.176906
FGF2	turquoise	0.300778	0.153245	0.466005	0.0217245	0.0302259	0.8885	0.146002	0.496035	-0.187368	0.380643	0.62578	0.00107309	0.321363	0.125706	0.0385338	0.858123	0.0192793	0.928752	0.143333	0.50403	0.556061	0.00477983	0.497816	0.0133071
CRIM1	turquoise	0.250128	0.238473	0.00586712	0.978293	0.0586138	0.785582	-0.0937633	0.662992	0.270254	0.201526	0.126349	0.556328	0.518755	0.00939644	0.294036	0.163127	0.277906	0.188559	0.454059	0.0258265	0.656173	0.000497983	0.546637	0.00571082
LINC00491	turquoise	0.195006	0.361168	0.126087	0.557155	-0.0772445	0.719779	-0.126605	0.555524	-0.111695	0.603333	-0.0859934	0.689501	-0.033792	0.875439	-0.0137316	0.949223	-0.00773127	0.971399	-0.0211178	0.921977	0.277452	0.189312	0.371402	0.0739532
HOXB5	turquoise	0.20867	0.327815	-0.101223	0.637906	-0.060627	0.778393	-0.0466517	0.828627	-0.218923	0.304052	0.0444365	0.836655	-0.262106	0.215985	-0.133753	0.533231	0.198561	0.352306	-0.0821804	0.702643	-0.0296681	0.890545	0.207241	0.331214
LINC00461	turquoise	0.267403	0.206509	-0.156381	0.465562	0.196029	0.358605	-0.137917	0.520441	-0.129336	0.546956	-0.0775438	0.718736	0.516428	0.00977715	0.219817	0.302033	0.317072	0.131127	0.0175838	0.935004	0.031974	0.882094	0.47233	0.0197763
WDFY3-AS2	turquoise	0.342212	0.101662	-0.0227069	0.916125	0.435645	0.0333463	-0.101584	0.636702	-0.258705	0.222221	-0.0873029	0.685008	0.168918	0.430087	0.037839	0.860656	0.346736	0.0969288	0.267449	0.206427	0.410853	0.0461115	0.780626	6.78773e-06
MIR205HG	turquoise	-0.47224	0.019803	0.208712	0.327715	-0.0874349	0.684555	-0.031805	0.882713	-0.0174979	0.935321	-0.172016	0.421551	0.150191	0.48362	-0.0868465	0.686573	-0.272496	0.197665	-0.175931	0.410899	-0.283063	0.180149	-0.659275	0.00045828
TDRG1	turquoise	0.047873	0.824208	-0.301511	0.152196	-0.108893	0.612508	0.116775	0.586852	0.314918	0.13391	-0.0382852	0.859029	-0.0637392	0.767315	-0.072887	0.735016	-0.144678	0.499995	-0.276491	0.190912	-0.288157	0.172101	-0.218756	0.30443
AL713998.1	turquoise	0.244681	0.249191	0.148379	0.488972	-0.108442	0.61399	-0.118553	0.581128	-0.156807	0.464334	-0.187385	0.3806	-0.0288884	0.893406	-0.0612936	0.776017	-0.0878594	0.683101	-0.000197268	0.99927	0.0149568	0.944699	-0.0315047	0.883813
NR3C1	turquoise	0.0982331	0.647916	-0.0101967	0.962284	-0.0884403	0.681113	-0.0668668	0.756227	0.103629	0.629894	-0.0311681	0.885046	0.0385655	0.858007	0.122067	0.569892	0.117051	0.585963	0.250328	0.238085	0.399634	0.0530171	0.215203	0.312548
hsa-mir-211	turquoise	-0.389587	0.0598599	0.328445	0.117119	-0.0767544	0.721488	0.0374136	0.862208	0.161435	0.451082	-0.191274	0.37061	-0.203911	0.339213	-0.307056	0.144431	-0.192986	0.366263	-0.26312	0.214149	-0.32108	0.126059	-0.661075	0.00043652
hsa-mir-96	turquoise	-0.402561	0.0511428	0.357727	0.0861137	-0.0482777	0.822745	0.320128	0.12725	0.0168224	0.937814	-0.0488804	0.820567	-0.186699	0.382377	-0.170993	0.42436	-0.188995	0.376445	-0.24234	0.253891	-0.249414	0.23986	-0.726116	5.89882e-05
hsa-mir-429	turquoise	-0.196615	0.357142	0.142774	0.505712	-0.235722	0.267488	0.101227	0.637893	0.323667	0.122864	0.0525834	0.807214	-0.0810184	0.706665	-0.175579	0.411849	-0.180029	0.399907	-0.139903	0.514394	-0.331946	0.113035	-0.622054	0.00117264
hsa-mir-489	turquoise	0.0016607	0.993855	0.135971	0.526399	0.789489	4.50941e-06	0.429393	0.0362628	0.027311	0.899196	-0.0119488	0.955809	-0.109714	0.609815	-0.360081	0.0839198	-0.179874	0.40032	-0.0383739	0.858705	-0.149206	0.486524	0.0956805	0.65651
hsa-mir-100	turquoise	-0.408564	0.0474599	-0.0334743	0.876602	-0.160919	0.45255	0.0438498	0.838784	0.35904	0.0848843	-0.118995	0.579712	-0.0172213	0.936342	-0.299851	0.154577	-0.21396	0.315419	-0.00305392	0.9887	0.0957186	0.656381	-0.284977	0.177095
hsa-mir-145	turquoise	0.155118	0.469218	0.379323	0.067534	-0.094083	0.66191	-0.189503	0.37514	-0.0985091	0.64699	-0.0117835	0.95642	0.125332	0.559536	-0.212048	0.319866	-0.0825471	0.701376	0.0630859	0.769637	0.439059	0.0318345	0.211893	0.320228
hsa-mir-301b	turquoise	-0.309527	0.141063	-0.0911166	0.67198	-0.141786	0.50869	0.459197	0.0239922	0.655016	0.000513536	0.329444	0.115943	-0.114289	0.594895	0.348332	0.0952989	-0.287813	0.172636	-0.307562	0.143737	-0.259405	0.220927	-0.388988	0.0602882
hsa-mir-141	turquoise	-0.448963	0.0277557	0.238014	0.262726	-0.253819	0.231386	-0.103873	0.629083	0.0673977	0.754349	-0.257976	0.223572	-0.251588	0.235652	-0.373013	0.0726115	-0.318371	0.129468	-0.0175041	0.935299	-0.141685	0.508995	-0.584916	0.00268115
hsa-mir-182	turquoise	-0.168481	0.431297	0.381951	0.0655009	-0.0395095	0.854567	0.425659	0.0380983	-0.0347909	0.871786	0.121378	0.572087	-0.176755	0.408674	-0.0222256	0.917897	-0.0854306	0.691436	-0.115842	0.589863	-0.121316	0.572286	-0.430335	0.0358108
hsa-mir-31	turquoise	-0.344361	0.0993934	0.202178	0.343421	-0.150438	0.482892	-0.191898	0.369021	-0.0769129	0.720935	-0.22449	0.29161	0.0403349	0.851561	-0.0127656	0.952791	0.20931	0.3263	0.31554	0.133103	0.0283933	0.895223	-0.506916	0.0114693
hsa-mir-205	turquoise	-0.421289	0.0403393	0.360167	0.0838402	-0.0674401	0.754199	0.00473933	0.982465	0.0521059	0.808933	-0.198538	0.352363	-0.171737	0.422315	-0.271592	0.199216	-0.216817	0.308843	-0.220348	0.300837	-0.305053	0.147203	-0.690782	0.000186312
hsa-mir-200a	turquoise	-0.336199	0.108216	0.147222	0.492403	-0.283961	0.178712	-0.0762355	0.723298	0.176274	0.409972	-0.118936	0.5799	-0.0756708	0.72527	0.0458574	0.831504	0.283296	0.179776	0.308992	0.141787	-0.0983859	0.647403	-0.556198	0.00476733
hsa-mir-183	turquoise	-0.26879	0.204075	0.238956	0.260787	-0.0950433	0.658662	0.605598	0.00171276	0.174679	0.414288	0.351317	0.0923048	-0.24675	0.245083	0.142932	0.505236	-0.121676	0.571135	-0.25858	0.222452	-0.27973	0.185553	-0.55669	0.00472253
hsa-mir-363	turquoise	-0.308024	0.143105	-0.0319759	0.882087	-0.0767873	0.721373	0.208003	0.329398	0.0408291	0.849762	-0.113032	0.598978	-0.121176	0.57273	-0.104794	0.626029	-0.272864	0.197037	-0.0526215	0.807077	-0.167286	0.43462	-0.454983	0.0254884
hsa-mir-184	turquoise	-0.361389	0.0827191	-0.0202133	0.92531	-0.0994973	0.643676	-0.213612	0.316224	-0.142862	0.505447	-0.136274	0.525469	-0.209563	0.325702	-0.285527	0.176224	-0.231657	0.276065	-0.294236	0.162827	-0.107496	0.617102	-0.369297	0.0757347
hsa-mir-425	turquoise	0.0698595	0.74566	0.395706	0.0556159	0.0252345	0.906827	0.262319	0.215598	0.176112	0.410409	0.0767782	0.721405	-0.160234	0.454502	-0.102728	0.632889	-0.212432	0.318968	-0.198193	0.353217	-0.185518	0.385448	-0.293833	0.16343
hsa-mir-210	turquoise	-0.423069	0.039414	0.18222	0.394101	-0.115355	0.591439	0.0361263	0.866907	0.239625	0.259414	-0.256079	0.227116	-0.109454	0.610666	-0.23401	0.271078	0.070492	0.743433	-0.0414062	0.847663	-0.277744	0.188826	-0.676399	0.000284713
hsa-mir-424	turquoise	-0.0901261	0.675355	0.36439	0.0800138	-0.193825	0.364142	-0.302316	0.151051	-0.0773969	0.719248	-0.274182	0.194797	-0.0649182	0.76313	-0.3826	0.065006	-0.219994	0.301634	-0.0950619	0.658599	0.0827746	0.70059	-0.364186	0.0801956
hsa-mir-122	turquoise	0.188972	0.376505	0.52304	0.00872726	-0.063513	0.768119	-0.13622	0.525635	-0.0918396	0.669521	-0.0298205	0.889986	0.151967	0.478402	-0.135954	0.52645	-0.020344	0.924828	0.0969111	0.652362	0.260063	0.219717	0.0741203	0.730693
hsa-mir-106a	turquoise	-0.123193	0.566311	0.192331	0.367921	-0.0664383	0.757744	0.118307	0.58192	0.004963	0.981638	-0.0736191	0.732449	-0.109048	0.611999	-0.246687	0.245207	-0.232107	0.275108	-0.0118687	0.956105	-0.152086	0.478054	-0.408618	0.0474276
CDC25A	yellow	0.134133	0.532056	-0.231744	0.275879	-0.137796	0.52081	-0.0275849	0.89819	0.372976	0.0726421	0.211781	0.320489	0.532204	0.00742824	0.795405	3.39506e-06	0.133931	0.532679	0.0834085	0.698401	0.0175488	0.935133	0.106686	0.619775
AL391152.1	yellow	-0.310061	0.140343	0.126513	0.555812	-0.187741	0.379679	0.397808	0.0542133	-0.0281285	0.896195	0.193905	0.363939	0.0532427	0.804842	0.451077	0.026942	-0.128369	0.549982	0.202484	0.342677	-0.0187294	0.93078	-0.302326	0.151038
RASSF8	yellow	-0.603285	0.00180351	-0.23877	0.26117	-0.15555	0.467966	0.378183	0.0684309	0.129661	0.545939	-0.11436	0.594664	0.187248	0.380953	0.549858	0.0053769	-0.0419388	0.845726	0.302872	0.150264	0.186407	0.383134	-0.16118	0.451808
C8orf49	yellow	-0.15784	0.461358	0.184744	0.387468	-0.041304	0.848035	0.238504	0.261716	-0.114857	0.593053	-0.12629	0.556514	0.0679424	0.752424	0.419968	0.0410368	0.027202	0.899596	0.0109816	0.959383	0.440894	0.031045	0.034251	0.873761
SHCBP1	yellow	0.111353	0.604453	-0.143101	0.504726	-0.0580036	0.787764	0.029223	0.892178	0.106601	0.620052	0.130782	0.542445	0.154518	0.470959	0.795177	3.43305e-06	0.649279	0.000597013	0.41096	0.0460491	0.286192	0.175175	0.307975	0.143172
KPNA2	yellow	0.197154	0.355798	-0.232891	0.273442	-0.17907	0.402466	-0.23719	0.264432	0.316739	0.131554	0.0369351	0.863954	0.340511	0.103485	0.728856	5.35667e-05	0.336221	0.108191	0.39537	0.0558432	0.165671	0.439131	0.16459	0.442165
CEP55	yellow	0.285904	0.175629	-0.0551311	0.798057	-0.17558	0.411846	-0.0892742	0.678263	0.324739	0.121558	0.240162	0.258315	0.391257	0.0586775	0.860004	7.19516e-08	0.459866	0.0237613	0.365562	0.078976	0.359784	0.084194	0.285414	0.176403
CLSPN	yellow	0.105844	0.622555	-0.147294	0.49219	-0.139348	0.516081	-0.179855	0.400371	0.317564	0.130497	0.122138	0.569664	0.398969	0.0534502	0.817853	1.05762e-06	0.479672	0.0176951	0.514486	0.0101047	0.240487	0.257652	0.282997	0.180255
CHEK1	yellow	0.125399	0.559326	-0.0850872	0.692617	-0.222122	0.296863	0.083236	0.698997	0.357083	0.0867211	0.327088	0.118731	0.49923	0.0130067	0.920181	1.98913e-10	0.36625	0.078371	0.323943	0.122526	0.208263	0.328781	0.208829	0.327437
KIAA0087	yellow	-0.438349	0.0321444	0.0920263	0.668886	-0.0797664	0.711007	0.278005	0.188395	-0.115342	0.591482	-0.186794	0.382131	0.28188	0.182055	0.363233	0.0810486	-0.195843	0.35907	-0.109651	0.610021	0.16014	0.454771	-0.300741	0.153297
FASN	yellow	-0.120023	0.576417	-0.381256	0.0660337	-0.103583	0.630046	0.158125	0.460539	0.0980058	0.64868	-0.110624	0.606834	0.397643	0.0543225	0.845393	1.9965e-07	0.195535	0.359842	0.145822	0.496574	0.079811	0.710852	0.0182987	0.932368
TRIB3	yellow	-0.140355	0.513022	-0.212539	0.318719	-0.111992	0.602365	0.330371	0.114859	-0.0150746	0.944264	0.00297237	0.989002	0.113678	0.596878	0.680197	0.000255123	0.118536	0.581184	0.121147	0.572823	0.125948	0.557591	-0.0618404	0.774069
CCNB1	yellow	0.205984	0.334219	-0.103543	0.630179	-0.222122	0.296862	0.0965307	0.653643	0.402721	0.0510418	0.396894	0.0548198	0.169366	0.428846	0.793288	3.76199e-06	0.488791	0.0153623	0.156498	0.465224	0.0485551	0.821742	0.144326	0.501047
FZD7	yellow	-0.393768	0.056934	-0.163429	0.445435	-0.0599087	0.780956	0.474458	0.0191537	0.133596	0.533716	0.0299655	0.889454	0.181022	0.397269	0.554395	0.00493441	-0.207433	0.330754	-0.0136216	0.949629	0.0782719	0.716201	-0.218041	0.306053
RAP2C	yellow	0.144925	0.499255	-0.197101	0.35593	-0.00048075	0.998221	0.0516266	0.810659	-0.113797	0.596492	-0.217178	0.308019	0.242526	0.253516	0.663822	0.000405037	0.428089	0.0368957	0.287719	0.172783	0.340519	0.103477	0.241475	0.255642
RRM2	yellow	0.129793	0.545529	-0.246529	0.24552	-0.189621	0.374837	-0.00342492	0.987328	0.129913	0.545154	0.0869338	0.686273	0.235031	0.268933	0.898857	2.43006e-09	0.502796	0.0122736	0.0926999	0.666598	0.0165883	0.938677	0.099239	0.644542
CCNE2	yellow	0.148586	0.488359	-0.236741	0.265365	-0.0159633	0.940984	-0.125673	0.558461	0.246514	0.245549	0.0787448	0.714556	0.589755	0.00242067	0.760718	1.59518e-05	0.49726	0.0134269	0.389397	0.0599957	0.156834	0.464255	0.313124	0.136261
KIF23	yellow	0.0388537	0.856956	-0.133007	0.535538	-0.107418	0.61736	0.0583632	0.786478	0.446953	0.0285476	0.0424749	0.843778	0.446851	0.0285885	0.925481	9.57835e-11	0.247899	0.242821	0.298321	0.156796	0.316631	0.131694	0.195482	0.359974
