# Supplementary material for: Construction and comprehensive analysis of the competing endogenous RNA network in endometrial adenocarcinoma
Source: BMC Genom Data. 2022 Feb 6;23:10. doi: 10.1186/s12863-022-01028-y (PMC8818217; doi:10.1186/s12863-022-01028-y)
Supplement: Supplementary file 8 — Additional file 8. MEbrown DAVID. DAVID enrichment of MEbrown. [file 12863_2022_1028_MOESM8_ESM.xls]

## Sheet: 11
DAVID enrichment of MEbrown
Category	Term	Count	%	PValue	Genes	List Total	Pop Hits	Pop Total	Fold Enrichment	Bonferroni	Benjamini	FDR
GOTERM_MF_DIRECT	GO:0043565~sequence-specific DNA binding	5	26.3158	0.000243553	E2F1, HOXC13, FOXF2, TEF, FOXD4	12	518	16881	13.5787	0.0104194	0.0104194	0.226421
GOTERM_MF_DIRECT	GO:0008301~DNA binding, bending	2	10.5263	0.0116703	HMGB3, FOXD4	12	18	16881	156.306	0.396357	0.223055	10.3487
GOTERM_BP_DIRECT	GO:0001837~epithelial to mesenchymal transition	2	10.5263	0.0240363	FOXF2, TGFBR3	13	34	16792	75.9819	0.937564	0.937564	24.1714
GOTERM_BP_DIRECT	GO:0045944~positive regulation of transcription from RNA polymerase II promoter	4	21.0526	0.0294072	E2F1, HOXC13, FOXF2, TEF	13	981	16792	5.26684	0.966717	0.817563	28.7841
GOTERM_BP_DIRECT	GO:0006366~transcription from RNA polymerase II promoter	3	15.7895	0.0502076	HOXC13, FOXF2, TEF	13	513	16792	7.55376	0.997184	0.858782	44.3354
GOTERM_BP_DIRECT	GO:0060021~palate development	2	10.5263	0.0529967	FOXF2, TGFBR3	13	76	16792	33.9919	0.997986	0.788156	46.1663
GOTERM_MF_DIRECT	GO:0051015~actin filament binding	2	10.5263	0.0827522	CFL2, TPM2	12	132	16881	21.3144	0.975626	0.710059	55.2388
GOTERM_MF_DIRECT	GO:0003677~DNA binding	4	21.0526	0.0877273	E2F1, HMGB3, HOXC13, FOXF2	12	1674	16881	3.36141	0.980709	0.627316	57.4479
