# Supplementary material for: Construction and comprehensive analysis of the competing endogenous RNA network in endometrial adenocarcinoma
Source: BMC Genom Data. 2022 Feb 6;23:10. doi: 10.1186/s12863-022-01028-y (PMC8818217; doi:10.1186/s12863-022-01028-y)
Supplement: Supplementary file 9 — Additional file 9. MEturquiose DAVID. DAVID enrichment of MEturquiose. [file 12863_2022_1028_MOESM9_ESM.xls]

## Sheet: 12
DAVID enrichment of MEturquiose
Category	Term	Count	%	PValue	Genes	List Total	Pop Hits	Pop Total	Fold Enrichment	Bonferroni	Benjamini	FDR
GOTERM_BP_DIRECT	GO:0045944~positive regulation of transcription from RNA polymerase II promoter	6	10.1695	0.00625202	S1PR1, HOXB5, ZFPM2, NR3C1, FGF2, CITED2	22	981	16792	4.66833	0.799219	0.799219	7.85241
GOTERM_BP_DIRECT	GO:2000020~positive regulation of male gonad development	2	3.38983	0.00996315	ZFPM2, CITED2	22	8	16792	190.818	0.922954	0.722429	12.2401
GOTERM_BP_DIRECT	GO:0000122~negative regulation of transcription from RNA polymerase II promoter	5	8.47458	0.0112021	TXNIP, HOXC8, JAZF1, ZFPM2, CITED2	22	720	16792	5.30051	0.944085	0.617607	13.6614
GOTERM_BP_DIRECT	GO:0003197~endocardial cushion development	2	3.38983	0.0124391	ERG, CITED2	22	10	16792	152.655	0.959416	0.551164	15.0592
GOTERM_BP_DIRECT	GO:0045446~endothelial cell differentiation	2	3.38983	0.0136749	S1PR1, HOXB5	22	11	16792	138.777	0.970546	0.505885	16.4348
GOTERM_BP_DIRECT	GO:0030154~cell differentiation	4	6.77966	0.0190411	ERG, CHRDL1, CLIC4, CITED2	22	462	16792	6.60842	0.992712	0.55968	22.1728
GOTERM_MF_DIRECT	GO:0003714~transcription corepressor activity	3	5.08475	0.0260076	JAZF1, ZFPM2, CITED2	22	203	16881	11.3397	0.837694	0.837694	23.8081
GOTERM_BP_DIRECT	GO:0060045~positive regulation of cardiac muscle cell proliferation	2	3.38983	0.0271716	ZFPM2, FGF2	22	22	16792	69.3884	0.999134	0.634852	30.1768
GOTERM_BP_DIRECT	GO:0006351~transcription, DNA-templated	7	11.8644	0.0286638	TXNIP, ERG, HOXC8, JAZF1, ZFPM2, NR3C1, CITED2	22	1955	16792	2.73295	0.999416	0.6057	31.5605
GOTERM_BP_DIRECT	GO:0060412~ventricular septum morphogenesis	2	3.38983	0.0356686	ZFPM2, CITED2	22	29	16792	52.6395	0.999908	0.644102	37.7241
GOTERM_MF_DIRECT	GO:0001105~RNA polymerase II transcription coactivator activity	2	3.38983	0.0450592	ZFPM2, CITED2	22	37	16881	41.4767	0.958469	0.796208	37.8582
GOTERM_BP_DIRECT	GO:0007399~nervous system development	3	5.08475	0.0493826	CHRDL1, FGF2, CRIM1	22	287	16792	7.97846	0.999998	0.726506	48.3336
GOTERM_BP_DIRECT	GO:0060548~negative regulation of cell death	2	3.38983	0.0666143	ZFPM2, FGF2	22	55	16792	27.7554	1	0.798979	59.2981
GOTERM_BP_DIRECT	GO:0001570~vasculogenesis	2	3.38983	0.0677854	ZFPM2, CITED2	22	56	16792	27.2597	1	0.776297	59.959
GOTERM_BP_DIRECT	GO:0009612~response to mechanical stimulus	2	3.38983	0.0712904	TXNIP, CITED2	22	59	16792	25.8737	1	0.766933	61.8782
GOTERM_BP_DIRECT	GO:0048661~positive regulation of smooth muscle cell proliferation	2	3.38983	0.0724559	S1PR1, FGF2	22	60	16792	25.4424	1	0.747251	62.4974
GOTERM_BP_DIRECT	GO:0030324~lung development	2	3.38983	0.0909161	ZFPM2, FGF2	22	76	16792	20.0861	1	0.803434	71.1451
GOTERM_BP_DIRECT	GO:0030216~keratinocyte differentiation	2	3.38983	0.0909161	TXNIP, CLIC4	22	76	16792	20.0861	1	0.803434	71.1451
GOTERM_CC_DIRECT	GO:0005737~cytoplasm	11	18.6441	0.0928086	TXNIP, MYCNOS, ERG, CLIC4, JAZF1, RAB23, ZFPM2, NR3C1, FAM129A, FGF2, CITED2	24	5222	18224	1.59951	0.993039	0.993039	61.0255
GOTERM_BP_DIRECT	GO:0009952~anterior/posterior pattern specification	2	3.38983	0.0954762	HOXC8, HOXB5	22	80	16792	19.0818	1	0.79922	72.9765
