# Supplementary material for: Construction and comprehensive analysis of the competing endogenous RNA network in endometrial adenocarcinoma
Source: BMC Genom Data. 2022 Feb 6;23:10. doi: 10.1186/s12863-022-01028-y (PMC8818217; doi:10.1186/s12863-022-01028-y)
Supplement: Supplementary file 12 — Additional file 12. 10 hub genes. The location and function for 10 hub genes. [file 12863_2022_1028_MOESM12_ESM.xlsx]

## Sheet: Sheet1
Hub gene	Location	Function
RECK	NC_000009.12 (36036905..36124455)	The protein encoded by this gene is a cysteine-rich, extracellular protein with protease inhibitor-like domains whose expression is suppressed strongly in many tumors and cells transformed by various kinds of oncogenes. In normal cells, this membrane-anchored glycoprotein may serve as a negative regulator for matrix metalloproteinase-9, a key enzyme involved in tumor invasion and metastasis. Seve…
CFL2	NC_000014.9 (34709113..34714593, complement)	This gene encodes an intracellular protein that is involved in the regulation of actin-filament dynamics. This protein is a major component of intranuclear and cytoplasmic actin rods. It can bind G- and F-actin in a 1:1 ratio of cofilin to actin, and it reversibly controls actin polymerization and depolymerization in a pH-dependent manner. Mutations in this gene cause nemaline myopathy type 7, a …
TGFBR3	NC_000001.11 (91680343..91906002, complement)	This locus encodes the transforming growth factor (TGF)-beta type III receptor. The encoded receptor is a membrane proteoglycan that often functions as a co-receptor with other TGF-beta receptor superfamily members. Ectodomain shedding produces soluble TGFBR3, which may inhibit TGFB signaling. Decreased expression of this receptor has been observed in various cancers. Alternatively spliced transc…
TPM2	NC_000009.12 (35681993..35690056, complement)	This gene encodes beta-tropomyosin, a member of the actin filament binding protein family, and mainly expressed in slow, type 1 muscle fibers. Mutations in this gene can alter the expression of other sarcomeric tropomyosin proteins, and cause cap disease, nemaline myopathy and distal arthrogryposis syndromes. Alternatively spliced transcript variants encoding different isoforms have been found fo…
C10ORF91(LINC02870)	NC_000010.11 (132445189..132448306)	Low expression observed in reference dataset
LINC00303(C1orf157)	NC_000001.11 (204032447..204041264, complement)	Low expression observed in reference dataset
DIRC3	NC_000002.12 (217284019..217756593, complement)	Low expression observed in reference dataset
DLG3-AS1(DLG3 antisense RNA 1)	NC_000023.11 (70452956..70455994, complement)	Low expression observed in reference dataset
ARHGEF38-IT1(ARHGEF38 intronic transcript 1)	NC_000004.12 (105561591..105570238)	Low expression observed in reference dataset
CCNE1	NC_000019.10 (29811991..29824312)	The protein encoded by this gene belongs to the highly conserved cyclin family, whose members are characterized by a dramatic periodicity in protein abundance through the cell cycle. Cyclins function as regulators of CDK kinases. Different cyclins exhibit distinct expression and degradation patterns which contribute to the temporal coordination of each mitotic event. This cyclin forms a complex w…
